# Supplementary material for: Analysis of the microRNA signature in left atrium from patients with valvular heart disease reveals their implications in atrial fibrillation
Source: PLoS One. 2018 May 3;13(5):e0196666. doi: 10.1371/journal.pone.0196666 (PMC5933750; doi:10.1371/journal.pone.0196666)
Supplement: S1 Table — (XLSX) [file pone.0196666.s001.xlsx]

## Sheet: Feuil1
S1 Table List of the 299 miRNAs expressed in human left atrium and pulmonary vein- LA junction
miRNA I.D	New miRNA I.D	mirBase I.D	Mean Ct values	SEM
hsa-let-7a	hsa-let-7a-5p	MIMAT0000062	21.376375	0.727841278260095
hsa-let-7b	hsa-let-7b-5p	MIMAT0000063	18.86575	0.578855112330727
hsa-let-7c	hsa-let-7c-5p	MIMAT0000064	21.81425	0.855256472602558
hsa-let-7d	hsa-let-7d-5p	MIMAT0000065	21.72075	0.590729777176387
hsa-let-7e	hsa-let-7e-5p	MIMAT0000066	18.489125	0.531728228028321
hsa-let-7e*	hsa-let-7e-3p	MIMAT0004485	29.97825	0.568470370819826
hsa-let-7g	hsa-let-7g-5p	MIMAT0000414	20.975	0.463189100537925
hsa-let-7g*	hsa-let-7g-3p	MIMAT0004584	29.136	0.401878890783216
hsa-let-7i*	hsa-let-7i-3p	MIMAT0004585	32.4835	0.536639976414107
hsa-miR-1	hsa-miR-1-3p	MIMAT0000416	19.604375	0.494351521024567
hsa-miR-100	hsa-miR-100-5p	MIMAT0000098	19.85175	0.745079328230995
hsa-miR-100-3p	hsa-miR-100-3p	MIMAT0004512	35.508125	0.328930867546692
hsa-miR-101	hsa-miR-101-3p	MIMAT0000099	25.602375	0.797930603353344
hsa-miR-103	hsa-miR-103-3p	MIMAT0000101	23.48125	0.534935735459364
hsa-miR-106a	hsa-miR-106a-5p	MIMAT0000103	18.959625	0.569441014677033
hsa-miR-106b	hsa-miR-106b-5p	MIMAT0000680	22.71375	0.589921082797155
hsa-miR-107	hsa-miR-107	MIMAT0000104	26.980375	0.497409644971526
hsa-miR-10a	hsa-miR-10a-5p	MIMAT0000253	23.977625	0.800262098527299
hsa-miR-10a*	hsa-miR-10a-3p	MIMAT0004555	30.2405	0.700145954171613
hsa-miR-10b*	hsa-miR-10b-3p	MIMAT0004556	24.20975	0.648599142933684
hsa-miR-125a-3p	hsa-miR-125a-3p	MIMAT0004602	29.73675	0.863667465562635
hsa-miR-125a-5p	hsa-miR-125a-5p	MIMAT0000443	20.982	0.602104760699624
hsa-miR-125b	hsa-miR-125b-5p	MIMAT0000423	18.5975	0.731205193987497
hsa-miR-125b-1*	hsa-miR-125b-1-3p	MIMAT0004592	28.49125	0.465928939631039
hsa-miR-126	hsa-miR-126-5p	MIMAT0000444	13.852375	0.295149655592601
hsa-miR-126*	hsa-miR-126-5p	MIMAT0000444	20.36325	0.4614896976872
hsa-miR-127-3p	hsa-miR-127-3p	MIMAT0000446	24.09625	0.814174554599403
hsa-miR-128	hsa-miR-128a-3p	MIMAT0000424	26.47725	0.625680165614073
hsa-miR-130a	hsa-miR-130a-3p	MIMAT0000425	22.9865	0.75919428625729
hsa-miR-130b	hsa-miR-130b-3p	MIMAT0000691	25.609625	0.596286512433984
hsa-miR-132	hsa-miR-132-3p	MIMAT0000426	21.732	0.526072442051212
hsa-miR-133a	hsa-miR-133a-5p	MIMAT0026478	11.976125	0.375442759452094
hsa-miR-133b	hsa-miR-133b	MIMAT0000770	19.120125	0.587186859936564
hsa-miR-135a	hsa-miR-135a-5p	MIMAT0000428	27.1	0.974071792602015
hsa-miR-135a*	hsa-miR-135a-3p	MIMAT0004595	19.72175	0.529009780830451
hsa-miR-135b	hsa-miR-135b-5p	MIMAT0000758	30.98025	0.686485062526076
hsa-miR-136*	hsa-miR-136-3p	MIMAT0004606	25.847875	0.479611652332996
hsa-miR-137	hsa-miR-137	MIMAT0000429	33.983125	0.623465271042761
hsa-miR-138	hsa-miR-138-5p	MIMAT0000430	26.219625	0.527458764044962
hsa-miR-138-1*	hsa-miR-138-1-3p	MIMAT0004607	25.97375	0.421679708766874
hsa-miR-139-3p	hsa-miR-139-3p	MIMAT0004552	23.724	0.368457402073579
hsa-miR-139-5p	hsa-miR-139-5p	MIMAT0000250	18.971	0.501448865075685
hsa-miR-140-3p	hsa-miR-140-3p	MIMAT0004597	22.854125	0.478183371786963
hsa-miR-140-5p	hsa-miR-140-5p	MIMAT0000431	20.33725	0.706301401416456
hsa-miR-141	hsa-miR-141-3p	MIMAT0000432	31.35525	0.494627014960357
hsa-miR-142-3p	hsa-miR-142-3p	MIMAT0000434	23.73125	0.95789377859522
hsa-miR-142-5p	hsa-miR-142-5p	MIMAT0000433	28.212875	0.796250576081874
hsa-miR-143	hsa-miR-143-3p	MIMAT0000435	18.348	0.623355379034643
hsa-miR-145	hsa-miR-145-5p	MIMAT0000437	15.227875	0.841061965559441
hsa-miR-145*	hsa-miR-145-3p	MIMAT0004601	24.346125	0.704386268765231
hsa-miR-146a	hsa-miR-146a-5p	MIMAT0000449	19.59575	0.460702365571137
hsa-miR-146b-5p	hsa-miR-146b-5p	MIMAT0002809	19.46275	0.654261490700991
hsa-miR-148a	hsa-miR-148a-3p	MIMAT0000243	23.47675	0.629325340287954
hsa-miR-148b	hsa-miR-148b-3p	MIMAT0000759	23.739	0.728314345399216
hsa-miR-148b*	hsa-miR-148b-5p	MIMAT0004699	30.733125	0.368135671686195
hsa-miR-149	hsa-miR-149-5p	MIMAT0000450	21.35225	0.374362016827096
hsa-miR-150	hsa-miR-150-5p	MIMAT0000451	16.72525	0.4114331550464
hsa-miR-151-3p	hsa-miR-151-3p	MIMAT0000757	24.35975	0.377905966667386
hsa-miR-152	hsa-miR-152	MIMAT0000438	20.71225	0.452790267989156
hsa-miR-155	hsa-miR-155-5p	MIMAT0000646	22.47075	0.537788286476571
hsa-miR-15a*	hsa-miR-15a-3p	MIMAT0004488	27.59975	0.462462035121327
hsa-miR-15b	hsa-miR-15b-5p	MIMAT0000417	23.227375	0.591316900096123
hsa-miR-16	hsa-miR-16-5p	MIMAT0000069	17.85275	0.350282730192945
hsa-miR-16-1*	hsa-miR-16-1-3p	MIMAT0004489	28.86925	0.607396427090973
hsa-miR-17	hsa-miR-17-5p	MIMAT0000070	19.08425	0.515284378835054
hsa-miR-17*	hsa-miR-17-3p	MIMAT0000071	28.879	0.47652765622033
hsa-miR-181a	hsa-miR-181a-5p	MIMAT0000256	22.12075	0.551546842655135
hsa-miR-181a*	hsa-miR-181a-3p	MIMAT0000270	27.7435	0.584257679208612
hsa-miR-181a-2*	hsa-miR-181a-2-3p	MIMAT0004558	24.47075	0.424283166478675
hsa-miR-184	hsa-miR-184	MIMAT0000454	26.330375	0.375243965284138
hsa-miR-185	hsa-miR-185-5p	MIMAT0000455	24.59875	0.418581607933293
hsa-miR-186	hsa-miR-186-5p	MIMAT0000456	19.59	0.461036061496286
hsa-miR-187	hsa-miR-187-3p	MIMAT0000262	23.475125	0.465880404545253
hsa-miR-188-5p	hsa-miR-188-5p	MIMAT0000457	26.48475	0.195323518260555
hsa-miR-18a	hsa-miR-18a-5p	MIMAT0000072	27.600875	0.704440493215824
hsa-miR-190	hsa-miR-190-5p	MIMAT0000458	28.730375	0.819189624339194
hsa-miR-190b	hsa-miR-190b	MIMAT0004929	31.483	0.421363560360893
hsa-miR-191	hsa-miR-191-5p	MIMAT0000440	16.23125	0.367234342756771
hsa-miR-192	hsa-miR-192-5p	MIMAT0000222	25.984875	0.535399965229595
hsa-miR-192*	hsa-miR-192-3p	MIMAT0004543	34.092	0.581038509911319
hsa-miR-193a-3p	hsa-miR-193a-3p	MIMAT0000459	30.4875	0.828380131858054
hsa-miR-193a-5p	hsa-miR-193a-5p	MIMAT0004614	24.99125	0.598252119272721
hsa-miR-193b	hsa-miR-193b-3p	MIMAT0002819	18.228375	0.454323985149526
hsa-miR-194	hsa-miR-194-5p	MIMAT0000460	26.4805	0.498586967625232
hsa-miR-195	hsa-miR-195-5p	MIMAT0000461	19.972	0.757095200656521
hsa-miR-196b	hsa-miR-196b-5p	MIMAT0000227	30.366125	0.529965175321522
hsa-miR-197	hsa-miR-197-3p	MIMAT0000227	18.71325	0.524400601707738
hsa-miR-199a-3p	hsa-miR-199a-3p	MIMAT0000232	19.721375	0.647223629311613
hsa-miR-199a-5p	hsa-miR-199a-5p	MIMAT0000231	27.622875	0.904714782157097
hsa-miR-19a	hsa-miR-19a-3p	MIMAT0000073	22.849875	0.60727260404616
hsa-miR-19b	hsa-miR-19b-3p	MIMAT0000074	17.859875	0.611700744922933
hsa-miR-19b-1*	hsa-miR-19b-5p	MIMAT0004491	29.108375	0.294631242736517
hsa-miR-200b	hsa-miR-200b-3p	MIMAT0000318	27.899875	0.342639306263075
hsa-miR-200c	hsa-miR-200c-3p	MIMAT0000617	25.729	0.367453495599936
hsa-miR-203	hsa-miR-203a-3p	MIMAT0000264	24.47525	0.462842064624334
hsa-miR-204	hsa-miR-204-5p	MIMAT0000265	21.222125	0.527116835703561
hsa-miR-206	hsa-miR-206	MIMAT0000462	28.699625	0.919408077000397
hsa-miR-208	hsa-miR-208-3p	MIMAT0000241	25.094875	0.396822038086005
hsa-miR-208b	hsa-miR-208b-5p	MIMAT0026722	31.221375	0.62304253287225
hsa-miR-20a	hsa-miR-20a-5p	MIMAT0000075	20.11425	0.718502081466306
hsa-miR-20a*	hsa-miR-20a-3p	MIMAT0004493	26.72875	0.619810361262676
hsa-miR-20b	hsa-miR-20b-5p	MIMAT0001413	24.719875	0.589374742463189
hsa-miR-21	hsa-miR-21-5p	MIMAT0000076	20.477125	0.881779155974277
hsa-miR-21*	hsa-miR-21-3p	MIMAT0004494	29.7345	0.594071995396401
hsa-miR-210	hsa-miR-210-3p	MIMAT0000267	21.3515	0.330404946348327
hsa-miR-212	hsa-miR-212-3p	MIMAT0000269	24.8565	0.35298745424896
hsa-miR-214	hsa-miR-214-3p	MIMAT0000271	19.73075	0.492291825111316
hsa-miR-214*	hsa-miR-214-5p	MIMAT0004564	24.85825	0.609187859542738
hsa-miR-216b	hsa-miR-216b-5p	MIMAT0004959	31.478	0.599668688289055
hsa-miR-217	hsa-miR-217	MIMAT0000274	29.09825	1.25751707954888
hsa-miR-218	hsa-miR-218-5p	MIMAT0000275	18.959375	0.421510800467471
hsa-miR-218-2*	hsa-miR-218-2-3p	MIMAT0004566	29.605125	0.499223555616261
hsa-miR-22	hsa-miR-22-3p	MIMAT0000077	20.744	0.533941308973726
hsa-miR-22*	hsa-miR-22-5p	MIMAT0004495	22.981625	0.568742658900837
hsa-miR-222	hsa-miR-222-3p	MIMAT0000279	19.47125	0.630081195164568
hsa-miR-222*	hsa-miR-222-5p	MIMAT0004569	26.9795	0.680908557947193
hsa-miR-223	hsa-miR-223-3p	MIMAT0000280	18.210875	0.590181099248975
hsa-miR-223*	hsa-miR-223-5p	MIMAT0004570	28.235625	0.411494269075663
hsa-miR-224	hsa-miR-224-5p	MIMAT0000281	25.347375	0.730110753278964
hsa-miR-23b	hsa-miR-23b-3p	MIMAT0000418	23.100125	0.954022582045942
hsa-miR-24	hsa-miR-24-3p	MIMAT0000080	13.86525	0.296477941241602
hsa-miR-25	hsa-miR-25-3p	MIMAT0000081	24.58825	0.84539535869319
hsa-miR-26a	hsa-miR-26a-5p	MIMAT0000082	18.227	0.674592231330477
hsa-miR-26a-1*	hsa-miR-26a-1-3p	MIMAT0004499	26.985125	0.534051343087491
hsa-miR-26b	hsa-miR-26b-5p	MIMAT0000083	21.61025	1.1680803811321
hsa-miR-26b*	hsa-miR-26b-3p	MIMAT0004500	26.7475	0.409406451899789
hsa-miR-27a	hsa-miR-27a-3p	MIMAT0000084	20.4655	0.823912768440938
hsa-miR-27a*	hsa-miR-27a-5p	MIMAT0004501	24.481375	0.460074370443844
hsa-miR-27b	hsa-miR-27b-3p	MIMAT0000419	21.34125	0.703365322421944
hsa-miR-27b*	hsa-miR-27b-5p	MIMAT0004588	22.866	0.397405604245462
hsa-miR-28-3p	hsa-miR-28-3p	MIMAT0004502	20.348125	0.41881467251124
hsa-miR-28-5p	hsa-miR-28-5p	MIMAT0000085	22.585125	0.596163431496384
hsa-miR-296-5p	hsa-miR-296-5p	MIMAT0000690	25.72375	0.64643168211562
hsa-miR-29a	hsa-miR-29a-3p	MIMAT0000086	17.852125	0.395687802507941
hsa-miR-29a*	hsa-miR-29a-5p	MIMAT0004503	26.727625	0.70196209547394
hsa-miR-29b	hsa-miR-29b-3p	MIMAT0000100	24.845625	0.832093163943886
hsa-miR-29b-2*	hsa-miR-29b-2-5p	MIMAT0004515	27.49175	0.566767045556249
hsa-miR-29c	hsa-miR-29c-3p	MIMAT0000681	20.988	0.46319684954517
hsa-miR-29c*	hsa-miR-29c-5p	MIMAT0004673	24.110125	0.353669106727677
hsa-miR-301a	hsa-miR-301a-3p	MIMAT0000688	23.856375	0.582392477430694
hsa-miR-301b	hsa-miR-301b-3p	MIMAT0004958	32.852625	0.614985886525006
hsa-miR-302a*	hsa-miR-302a-5p	MIMAT0000683	31.237875	0.414078729466312
hsa-miR-302b	hsa-miR-302b-3p	MIMAT0000715	29.35325	0.497212686239201
hsa-miR-302c	hsa-miR-302c-3p	MIMAT0000717	29.084625	0.296243983513364
hsa-miR-302d	hsa-miR-302d-3p	MIMAT0000718	27.067375	0.351767472786667
hsa-miR-30a	hsa-miR-30a-5p	MIMAT0000087	18.58625	0.459942649763451
hsa-miR-30a*	hsa-miR-30a-3p	MIMAT0000088	17.712	0.251450364315292
hsa-miR-30b	hsa-miR-30b-5p	MIMAT0000420	16.735125	0.454134358560343
hsa-miR-30c	hsa-miR-30c-5p	MIMAT0000244	15.713	0.449900266725867
hsa-miR-30d	hsa-miR-30d-5p	MIMAT0000245	20.02125	0.482996367555094
hsa-miR-30d*	hsa-miR-30d-3p	MIMAT0004551	25.23975	0.369041313502211
hsa-miR-30e	hsa-miR-30e-5p	MIMAT0000692	19.201625	0.163442752920274
hsa-miR-30e*	hsa-miR-30e-3p	MIMAT0000693	18.087	0.228660540664831
hsa-miR-31	hsa-miR-31-5p	MIMAT0000089	26.86075	0.611312602695446
hsa-miR-32	hsa-miR-32-5p	MIMAT0000090	28.721	0.591103115249059
hsa-miR-320	hsa-miR-320a	MIMAT0000510	19.221125	0.411789320158294
hsa-miR-323-3p	hsa-miR-323a-3p	MIMAT0000755	28.358375	0.377919584109614
hsa-miR-324-3p	hsa-miR-324-3p	MIMAT0000762	24.473	0.53553277877535
hsa-miR-324-5p	hsa-miR-324-5p	MIMAT0000761	24.704125	0.796408151764178
hsa-miR-328	hsa-miR-328-3p	MIMAT0000752	23.613125	0.86235159049252
hsa-miR-331-3p	hsa-miR-331-3p	MIMAT0000760	18.84875	0.291099439931763
hsa-miR-331-5p	hsa-miR-331-5p	MIMAT0004700	28.238	0.455690762939714
hsa-miR-335	hsa-miR-335-5p	MIMAT0000765	25.351875	0.678795241520361
hsa-miR-335*	hsa-miR-335-3p	MIMAT0004703	24.857625	0.669696731404251
hsa-miR-337-5p	hsa-miR-337-5p	MIMAT0004695	28.8455	0.478033284854263
hsa-miR-338-3p	hsa-miR-338-3p	MIMAT0000763	28.8605	0.479311857920116
hsa-miR-339-3p	hsa-miR-339-3p	MIMAT0004702	22.728625	0.454880947434911
hsa-miR-33a*	hsa-miR-33a-3p	MIMAT0004506	28.111875	0.296309107274094
hsa-miR-340	hsa-miR-340-5p	MIMAT0004692	25.60075	0.568587590626359
hsa-miR-340*	hsa-miR-340-3p	MIMAT0000750	25.600375	0.565589166189309
hsa-miR-342-3p	hsa-miR-342-3p	MIMAT0000753	16.983125	0.464359906503422
hsa-miR-345	hsa-miR-342-5p	MIMAT0004694	22.97825	0.462916983841147
hsa-miR-34a	hsa-miR-34a-5p	MIMAT0000255	23.975875	0.965449940211058
hsa-miR-34a*	hsa-miR-34a-3p	MIMAT0004557	23.979625	0.534409585346971
hsa-miR-361-5p	hsa-miR-361-5p	MIMAT0000703	25.73525	0.591134857408057
hsa-miR-362-3p	hsa-miR-362-3p	MIMAT0004683	30.232375	0.701514737079179
hsa-miR-362-5p	hsa-miR-362-5p	MIMAT0000705	26.986375	0.426516744667951
hsa-miR-363	hsa-miR-363-3p	MIMAT0000707	29.36175	0.598185791432235
hsa-miR-365	hsa-miR-365a-3p	MIMAT0000710	23.98125	0.844457639764811
hsa-miR-369-5p	hsa-miR-369-5p	MIMAT0001621	35.724125	0.247659648185319
hsa-miR-370	hsa-miR-370-3p	MIMAT0000722	25.104	0.401747699788947
hsa-miR-372	hsa-miR-372-3p	MIMAT0000724	27.0975	0.400632268153408
hsa-miR-374a	hsa-miR-374a-5p	MIMAT0000727	20.835625	0.399076654715954
hsa-miR-374a*	hsa-miR-374a-3p	MIMAT0004688	31.48075	0.729257101194665
hsa-miR-374b	hsa-miR-374b-5p	MIMAT0004955	19.968	0.326615271710138
hsa-miR-374b*	hsa-miR-374b-3p	MIMAT0004956	32.240375	0.646086209901521
hsa-miR-375	hsa-miR-375	MIMAT0000728	32.514125	0.644630000119143
hsa-miR-376a	hsa-miR-376a-3p	MIMAT0000729	24.854375	0.396522605079825
hsa-miR-376c	hsa-miR-376c-3p	MIMAT0000720	22.97375	0.376046242882043
hsa-miR-378	hsa-miR-378a-3p	MIMAT0000732	23.97975	0.422835739383536
hsa-miR-378*	hsa-miR-378a-5p	MIMAT0000731	28.23425	0.649880311782745
hsa-miR-379	hsa-miR-379-5p	MIMAT0000733	26.731625	0.52429643119884
hsa-miR-380*	hsa-miR-380-5p	MIMAT0000734	30.367625	0.864336242804272
hsa-miR-409-3p	hsa-miR-409-3p	MIMAT0001639	22.5455	0.267722070705574
hsa-miR-410	hsa-miR-410-3p	MIMAT0002171	27.60325	0.423772755394036
hsa-miR-411	hsa-miR-411-5p	MIMAT0003329	23.60075	0.375270509575649
hsa-miR-411*	hsa-miR-411-3p	MIMAT0004813	30.245625	0.644297677915898
hsa-miR-422a	hsa-miR-422a	MIMAT0001339	26.98025	0.534966946575747
hsa-miR-423-5p	hsa-miR-423-5p	MIMAT0004748	26.385625	0.456841365773921
hsa-miR-424	hsa-miR-424-5p	MIMAT0001341	29.85	0.607484744076504
hsa-miR-425	hsa-miR-425-5p	MIMAT0003393	23.59975	0.4200995098953
hsa-miR-425*	hsa-miR-425-3p	MIMAT0001343	26.115375	0.515827696090068
hsa-miR-429	hsa-miR-429	MIMAT0001536	33.738125	0.596299584266552
hsa-miR-432	hsa-miR-432-5p	MIMAT0002814	28.81125	0.289402694601936
hsa-miR-449a	hsa-miR-449a	MIMAT0001541	33.732625	0.618312910192502
hsa-miR-450b-5p	hsa-miR-450b-5p	MIMAT0004909	30.72825	0.49137368490211
hsa-miR-451	hsa-miR-451a	MIMAT0001631	23.720125	1.26301403167045
hsa-miR-452	hsa-miR-452-5p	MIMAT0001635	25.1045	0.398265435536198
hsa-miR-454	hsa-miR-454-3p	MIMAT0003885	20.205875	0.364958972131475
hsa-miR-454*	hsa-miR-454-5p	MIMAT0003884	29.4925	0.501598978980526
hsa-miR-455-3p	hsa-miR-455-3p	MIMAT0004784	26.60125	0.732160812497597
hsa-miR-455-5p	hsa-miR-455-5p	MIMAT0003150	25.34575	0.655174806281287
hsa-miR-483-5p	hsa-miR-483-5p	MIMAT0004761	24.9665	0.465661856163584
hsa-miR-484	hsa-miR-484	MIMAT0002174	17.590625	0.421331009061084
hsa-miR-485-3p	hsa-miR-485-3p	MIMAT0002176	28.734125	0.458876984663192
hsa-miR-486-5p	hsa-miR-486-5p	MIMAT0002177	25.103875	0.396924535716261
hsa-miR-487b	hsa-miR-487b-3p	MIMAT0003180	27.352625	0.462645650328474
hsa-miR-489	hsa-miR-489-3p	MIMAT0002805	24.09625	0.48078907426083
hsa-miR-490-3p	hsa-miR-490-3p	MIMAT0002806	27.351625	0.597224501264578
hsa-miR-491-5p	hsa-miR-491-5p	MIMAT0002807	23.96075	0.32607721204385
hsa-miR-493	hsa-miR-493-3p	MIMAT0003161	29.8645	0.292692244516319
hsa-miR-493*	hsa-miR-493-5p	MIMAT0002813	30.61475	0.626280538177574
hsa-miR-494	hsa-miR-494-3p	MIMAT0002816	26.474875	0.462400353647813
hsa-miR-495	hsa-miR-495-3p	MIMAT0002817	26.216375	0.619436954519979
hsa-miR-497	hsa-miR-497-5p	MIMAT0002820	24.43125	0.770856266711628
hsa-miR-499-5p	hsa-miR-499a-5p	MIMAT0002870	23.31725	0.597170583131094
hsa-miR-500	hsa-miR-500a-5p	MIMAT0004773	27.590875	0.49692757583474
hsa-miR-501-5p	hsa-miR-501-5p	MIMAT0002872	27	0.710514677640695
hsa-miR-502-3p	hsa-miR-502-3p	MIMAT0004775	29.734	0.454081175876837
hsa-miR-502-5p	hsa-miR-502-5p	MIMAT0002873	30.62	0.501120957739445
hsa-miR-503	hsa-miR-503-5p	MIMAT0002874	29.478125	0.536859466763477
hsa-miR-505*	hsa-miR-505-5p	MIMAT0004776	27.98875	0.376804456202812
hsa-miR-511	hsa-miR-511-5p	MIMAT0002808	27.081875	0.515959177423793
hsa-miR-512-3p	hsa-miR-512-3p	MIMAT0002823	26.600625	0.733887981368017
hsa-miR-513-3p	hsa-miR-513-3p	MIMAT0004777	10.113375	0.288886033973613
hsa-miR-516a-3p	hsa-miR-516a-3p	MIMAT0006778	29.972	0.567423657545974
hsa-miR-517a	hsa-miR-517a-3p	MIMAT0002852	28.360875	0.964440315814241
hsa-miR-517c	hsa-miR-517c-3p	MIMAT0002866	28.118125	0.953386078996859
hsa-miR-519a	hsa-miR-519a-3p	MIMAT0002869	28.366375	0.751735276769217
hsa-miR-519b-3p	hsa-miR-519b-3p	MIMAT0002837	32.818125	0.818010204212895
hsa-miR-520c-3p	hsa-miR-520c-3p	MIMAT0002846	31.608875	0.681049516699351
hsa-miR-522	hsa-miR-522-3p	MIMAT0002868	29.891625	0.584136295785136
hsa-miR-526b*	hsa-miR-526b-3p	MIMAT0002836	31.107875	0.479734503862733
hsa-miR-532-3p	hsa-miR-532-3p	MIMAT0004780	22.8515	0.48037622904195
hsa-miR-532-5p	hsa-miR-532-5p	MIMAT0002888	23.851125	0.580173325010358
hsa-miR-539	hsa-miR-539-5p	MIMAT0003163	26.213	0.41207289577037
hsa-miR-542-3p	hsa-miR-542-3p	MIMAT0003389	30.85575	0.812920501077081
hsa-miR-542-5p	hsa-miR-542-5p	MIMAT0003340	29.864125	0.517686868866116
hsa-miR-543	hsa-miR-543	MIMAT0004954	29.1105	0.740593656660461
hsa-miR-545	hsa-miR-545-3p	MIMAT0003165	28.835625	0.549231246428655
hsa-miR-550	hsa-miR-550a-5p	MIMAT0004800	31.36875	0.2662523474075
hsa-miR-551b	hsa-miR-551b-3p	MIMAT0003233	32.595	0.776529527540883
hsa-miR-572	hsa-miR-572	MIMAT0003237	29.41575	0.486424775787583
hsa-miR-574-3p	hsa-miR-574-3p	MIMAT0003239	17.59875	0.461476618739084
hsa-miR-576-3p	hsa-miR-576-3p	MIMAT0004796	31.228125	0.588342084575115
hsa-miR-579	hsa-miR-579-3p	MIMAT0003244	30.599875	0.905966481512985
hsa-miR-589*	hsa-miR-589-3p	MIMAT0003256	27.733625	0.257435563192864
hsa-miR-590-5p	hsa-miR-590-5p	MIMAT0003258	22.965625	0.377323039767378
hsa-miR-597	hsa-miR-597-5p	MIMAT0003265	32.121875	0.716886931648056
hsa-miR-598	hsa-miR-598-3p	MIMAT0003266	25.839375	0.43908053026018
hsa-miR-618	hsa-miR-618	MIMAT0003287	29.968	0.325977705197344
hsa-miR-625	hsa-miR-625-5p	MIMAT0003294	28.353	0.505320124843075
hsa-miR-625*	hsa-miR-625-3p	MIMAT0004808	23.738875	0.460039689184543
hsa-miR-627	hsa-miR-627-5p	MIMAT0003296	33.221625	0.41532689094173
hsa-miR-628-3p	hsa-miR-628-3p	MIMAT0003297	25.1885	0.165747764475337
hsa-miR-628-5p	hsa-miR-628-5p	MIMAT0004809	24.104875	0.724646673448022
hsa-miR-629	hsa-miR-629-5p	MIMAT0004810	30.58925	0.500528140710291
hsa-miR-629*	hsa-miR-629-3p	MIMAT0003298	26.36525	0.421832598398286
hsa-miR-632	hsa-miR-652-3p	MIMAT0003322	27.8555	0.610177550272968
hsa-miR-636	hsa-miR-636	MIMAT0003306	27.971375	0.189803934316724
hsa-miR-642	hsa-miR-642a-5p	MIMAT0003312	24.977375	0.465704264586024
hsa-miR-652	hsa-miR-652-3p	MIMAT0003322	24.612875	0.780425786658896
hsa-miR-655	hsa-miR-655-3p	MIMAT0003331	27.731	0.621122629944014
hsa-miR-660	hsa-miR-660	MIMAT0003338	22.968875	0.501693931933874
hsa-miR-671-3p	hsa-miR-671-3p	MIMAT0004819	27.728375	0.556431356872317
hsa-miR-708	hsa-miR-708-5p	MIMAT0004926	25.60025	0.651787316044998
hsa-miR-7-1*	hsa-miR-7-1-3p	MIMAT0004553	24.111875	0.398943132248023
hsa-miR-7-2*	hsa-miR-7-2-3p	MIMAT0004554	28.231375	0.164841150538047
hsa-miR-744	hsa-miR-744-5p	MIMAT0004945	24.4705	0.421482206030099
hsa-miR-744*	hsa-miR-744-3p	MIMAT0004946	28.2285	0.52450000000002
hsa-miR-766	hsa-miR-766-3p	MIMAT0003888	22.65975	0.161845577855638
hsa-miR-769-5p	hsa-miR-769-5p	MIMAT0003886	25.050375	0.695709271625017
hsa-miR-877	hsa-miR-877-5p	MIMAT0004949	26.098875	0.478325630174807
hsa-miR-885-5p	hsa-miR-885-5p	MIMAT0004947	27.10325	0.443399438993803
hsa-miR-888	hsa-miR-888-5p	MIMAT0004916	30.233875	0.56172618003728
hsa-miR-889	hsa-miR-889-3p	MIMAT0004921	29.72475	0.525661479539302
hsa-miR-9	hsa-miR-9-5p	MIMAT0000441	24.475125	0.59809556204615
hsa-miR-9*	hsa-miR-9-3p	MIMAT0000442	26.7245	0.559278265777809
hsa-miR-92a	hsa-miR-92a-3p	MIMAT0000092	22.220375	0.590110702008536
hsa-miR-92a-1*	hsa-miR-92a-1-5p	MIMAT0004507	31.856875	0.740909948198357
hsa-miR-93	hsa-miR-93-5p	MIMAT0000093	24.09575	0.71839276836759
hsa-miR-93*	hsa-miR-93-3p	MIMAT0004509	26.577625	0.367151483795998
hsa-miR-942	hsa-miR-942-5p	MIMAT0004985	27.969875	0.268602829305158
hsa-miR-944	hsa-miR-944	MIMAT0004987	32.601125	0.375799501895653
hsa-miR-95	hsa-miR-95-3p	MIMAT0000094	22.483625	0.468507163289484
hsa-miR-99a	hsa-miR-99a-5p	MIMAT0000097	18.972625	0.739736389762799
hsa-miR-99a*	hsa-miR-99a-3p	MIMAT0004511	24.719	0.454913806592618
hsa-miR-99b	hsa-miR-99b-5p	MIMAT0000689	19.85775	0.663650530615111
hsa-miR-99b*	hsa-miR-99b-3p	MIMAT0004678	23.3525	0.498577942036848

## Sheet: Feuil2
Search Name	miRBase v10.0	miRBase v21.0	Alternative Name	Sequence
hsa-miR-206	hsa-miR-206	hsa-miR-206	NA	UGGAAUGUAAGGAAGUGUGUGG
hsa-miR-208	hsa-miR-208	hsa-miR-208a-3p	NA	AUAAGACGAGCAAAAAGCUUGU
hsa-miR-208b	hsa-miR-208b	hsa-miR-208b-3p	NA	AUAAGACGAACAAAAGGUUUGU
hsa-miR-20a	hsa-miR-20a	hsa-miR-20a-5p	NA	UAAAGUGCUUAUAGUGCAGGUAG
hsa-miR-20a*	hsa-miR-20a*	hsa-miR-20a-3p	NA	ACUGCAUUAUGAGCACUUAAAG
hsa-miR-20b	hsa-miR-20b	hsa-miR-20b-5p	NA	CAAAGUGCUCAUAGUGCAGGUAG
hsa-miR-21	hsa-miR-21	hsa-miR-21-5p	NA	UAGCUUAUCAGACUGAUGUUGA
hsa-miR-21*	hsa-miR-21*	hsa-miR-21-3p	NA	CAACACCAGUCGAUGGGCUGU
hsa-miR-210	hsa-miR-210	hsa-miR-210-3p	NA	CUGUGCGUGUGACAGCGGCUGA
hsa-miR-212	hsa-miR-212	hsa-miR-212-3p	NA	UAACAGUCUCCAGUCACGGCC
hsa-miR-214	hsa-miR-214	hsa-miR-214-3p	NA	ACAGCAGGCACAGACAGGCAGU
hsa-miR-214*	hsa-miR-214*	hsa-miR-214-5p	NA	UGCCUGUCUACACUUGCUGUGC
hsa-miR-216b	hsa-miR-216b	hsa-miR-216b-5p	NA	AAAUCUCUGCAGGCAAAUGUGA
hsa-miR-217	hsa-miR-217	hsa-miR-217	NA	UACUGCAUCAGGAACUGAUUGGA
hsa-miR-218	hsa-miR-218	hsa-miR-218-5p	NA	UUGUGCUUGAUCUAACCAUGU
hsa-miR-218-2*	hsa-miR-218-2*	hsa-miR-218-2-3p	NA	CAUGGUUCUGUCAAGCACCGCG
hsa-miR-22	hsa-miR-22	hsa-miR-22-3p	NA	AAGCUGCCAGUUGAAGAACUGU
hsa-miR-22*	hsa-miR-22*	hsa-miR-22-5p	NA	AGUUCUUCAGUGGCAAGCUUUA
hsa-miR-222	hsa-miR-222	hsa-miR-222-3p	NA	AGCUACAUCUGGCUACUGGGU
hsa-miR-222*	hsa-miR-222*	hsa-miR-222-5p	NA	CUCAGUAGCCAGUGUAGAUCCU
hsa-miR-223	hsa-miR-223	hsa-miR-223-3p	NA	UGUCAGUUUGUCAAAUACCCCA
hsa-miR-223*	hsa-miR-223*	hsa-miR-223-5p	NA	CGUGUAUUUGACAAGCUGAGUU
hsa-miR-224	hsa-miR-224	hsa-miR-224-5p	NA	CAAGUCACUAGUGGUUCCGUU
hsa-miR-23b	hsa-miR-23b	hsa-miR-23b-3p	NA	AUCACAUUGCCAGGGAUUACC
hsa-miR-24	hsa-miR-24	hsa-miR-24-3p	NA	UGGCUCAGUUCAGCAGGAACAG
hsa-miR-25	hsa-miR-25	hsa-miR-25-3p	NA	CAUUGCACUUGUCUCGGUCUGA
hsa-miR-26a	hsa-miR-26a	hsa-miR-26a-5p	NA	UUCAAGUAAUCCAGGAUAGGCU
hsa-miR-26a-1*	hsa-miR-26a-1*	hsa-miR-26a-1-3p	NA	CCUAUUCUUGGUUACUUGCACG
hsa-miR-26b	hsa-miR-26b	hsa-miR-26b-5p	NA	UUCAAGUAAUUCAGGAUAGGU
hsa-miR-26b*	hsa-miR-26b*	hsa-miR-26b-3p	NA	CCUGUUCUCCAUUACUUGGCUC
hsa-miR-27a	hsa-miR-27a	hsa-miR-27a-3p	NA	UUCACAGUGGCUAAGUUCCGC
hsa-miR-27a*	hsa-miR-27a*	hsa-miR-27a-5p	NA	AGGGCUUAGCUGCUUGUGAGCA
hsa-miR-27b	hsa-miR-27b	hsa-miR-27b-3p	NA	UUCACAGUGGCUAAGUUCUGC
hsa-miR-27b*	hsa-miR-27b*	hsa-miR-27b-5p	NA	AGAGCUUAGCUGAUUGGUGAAC
hsa-miR-28-3p	hsa-miR-28-3p	hsa-miR-28-3p	NA	CACUAGAUUGUGAGCUCCUGGA
hsa-miR-28-5p	hsa-miR-28-5p	hsa-miR-28-5p	NA	AAGGAGCUCACAGUCUAUUGAG
hsa-miR-296-5p	hsa-miR-296-5p	hsa-miR-296-5p	NA	AGGGCCCCCCCUCAAUCCUGU
hsa-miR-29a	hsa-miR-29a	hsa-miR-29a-3p	NA	UAGCACCAUCUGAAAUCGGUUA
hsa-miR-29a*	hsa-miR-29a*	hsa-miR-29a-5p	NA	ACUGAUUUCUUUUGGUGUUCAG
hsa-miR-29b	hsa-miR-29b	hsa-miR-29b-3p	NA	UAGCACCAUUUGAAAUCAGUGUU
hsa-miR-29b-2*	hsa-miR-29b-2*	hsa-miR-29b-2-5p	NA	CUGGUUUCACAUGGUGGCUUAG
hsa-miR-29c	hsa-miR-29c	hsa-miR-29c-3p	NA	UAGCACCAUUUGAAAUCGGUUA
hsa-miR-29c*	hsa-miR-29c*	hsa-miR-29c-5p	NA	UGACCGAUUUCUCCUGGUGUUC
hsa-miR-301a	hsa-miR-301a	hsa-miR-301a-3p	NA	CAGUGCAAUAGUAUUGUCAAAGC
hsa-miR-301b	hsa-miR-301b	hsa-miR-301b-3p	NA	CAGUGCAAUGAUAUUGUCAAAGC
hsa-miR-302a*	hsa-miR-302a*	hsa-miR-302a-5p	NA	ACUUAAACGUGGAUGUACUUGCU
hsa-miR-302b	hsa-miR-302b	hsa-miR-302b-3p	NA	UAAGUGCUUCCAUGUUUUAGUAG
hsa-miR-302c	hsa-miR-302c	hsa-miR-302c-3p	NA	UAAGUGCUUCCAUGUUUCAGUGG
hsa-miR-302d	hsa-miR-302d	hsa-miR-302d-3p	NA	UAAGUGCUUCCAUGUUUGAGUGU
hsa-miR-30a	hsa-miR-30a	hsa-miR-30a-5p	NA	UGUAAACAUCCUCGACUGGAAG
hsa-miR-30a*	hsa-miR-30a*	hsa-miR-30a-3p	NA	CUUUCAGUCGGAUGUUUGCAGC
hsa-miR-30b	hsa-miR-30b	hsa-miR-30b-5p	NA	UGUAAACAUCCUACACUCAGCU
hsa-miR-30c	hsa-miR-30c	hsa-miR-30c-5p	NA	UGUAAACAUCCUACACUCUCAGC
hsa-miR-30d	hsa-miR-30d	hsa-miR-30d-5p	NA	UGUAAACAUCCCCGACUGGAAG
hsa-miR-30d*	hsa-miR-30d*	hsa-miR-30d-3p	NA	CUUUCAGUCAGAUGUUUGCUGC
hsa-miR-30e	hsa-miR-30e	hsa-miR-30e-5p	NA	UGUAAACAUCCUUGACUGGAAG
hsa-miR-30e*	hsa-miR-30e*	hsa-miR-30e-3p	NA	CUUUCAGUCGGAUGUUUACAGC
hsa-miR-31	hsa-miR-31	hsa-miR-31-5p	NA	AGGCAAGAUGCUGGCAUAGCU
hsa-miR-32	hsa-miR-32	hsa-miR-32-5p	NA	UAUUGCACAUUACUAAGUUGCA
hsa-miR-320	hsa-miR-320	hsa-miR-320a	NA	AAAAGCUGGGUUGAGAGGGCGA
hsa-miR-323-3p	hsa-miR-323-3p	hsa-miR-323a-3p	NA	CACAUUACACGGUCGACCUCU
hsa-miR-324-3p	hsa-miR-324-3p	hsa-miR-324-3p	NA	ACUGCCCCAGGUGCUGCUGG
hsa-miR-324-5p	hsa-miR-324-5p	hsa-miR-324-5p	NA	CGCAUCCCCUAGGGCAUUGGUGU
hsa-miR-328	hsa-miR-328	hsa-miR-328-3p	NA	CUGGCCCUCUCUGCCCUUCCGU
hsa-miR-331-3p	hsa-miR-331-3p	hsa-miR-331-3p	NA	GCCCCUGGGCCUAUCCUAGAA
hsa-miR-331-5p	hsa-miR-331-5p	hsa-miR-331-5p	NA	CUAGGUAUGGUCCCAGGGAUCC
hsa-miR-335	hsa-miR-335	hsa-miR-335-5p	NA	UCAAGAGCAAUAACGAAAAAUGU
hsa-miR-335*	hsa-miR-335*	hsa-miR-335-3p	NA	UUUUUCAUUAUUGCUCCUGACC
hsa-miR-337-5p	hsa-miR-337-5p	hsa-miR-337-5p	NA	GAACGGCUUCAUACAGGAGUU
hsa-miR-338-3p	hsa-miR-338-3p	hsa-miR-338-3p	NA	UCCAGCAUCAGUGAUUUUGUUG
hsa-miR-339-3p	hsa-miR-339-3p	hsa-miR-339-3p	NA	UGAGCGCCUCGACGACAGAGCCG
hsa-miR-33a*	hsa-miR-33a*	hsa-miR-33a-3p	NA	CAAUGUUUCCACAGUGCAUCAC
hsa-miR-340	hsa-miR-340	hsa-miR-340-5p	NA	UUAUAAAGCAAUGAGACUGAUU
hsa-miR-340*	hsa-miR-340*	hsa-miR-340-3p	NA	UCCGUCUCAGUUACUUUAUAGC
hsa-miR-342-3p	hsa-miR-342-3p	hsa-miR-342-3p	NA	UCUCACACAGAAAUCGCACCCGU
hsa-miR-345	hsa-miR-345	hsa-miR-345-5p	NA	GCUGACUCCUAGUCCAGGGCUC
hsa-miR-34a	hsa-miR-34a	hsa-miR-34a-5p	NA	UGGCAGUGUCUUAGCUGGUUGU
hsa-miR-34a*	hsa-miR-34a*	hsa-miR-34a-3p	NA	CAAUCAGCAAGUAUACUGCCCU
hsa-miR-361-5p	hsa-miR-361-5p	hsa-miR-361-5p	NA	UUAUCAGAAUCUCCAGGGGUAC
hsa-miR-362-3p	hsa-miR-362-3p	hsa-miR-362-3p	NA	AACACACCUAUUCAAGGAUUCA
hsa-miR-362-5p	hsa-miR-362-5p	hsa-miR-362-5p	NA	AAUCCUUGGAACCUAGGUGUGAGU
hsa-miR-363	hsa-miR-363	hsa-miR-363-3p	NA	AAUUGCACGGUAUCCAUCUGUA
hsa-miR-365	hsa-miR-365	hsa-miR-365a-3p	NA	UAAUGCCCCUAAAAAUCCUUAU
hsa-miR-365	hsa-miR-365	hsa-miR-365b-3p	NA	UAAUGCCCCUAAAAAUCCUUAU
hsa-miR-369-5p	hsa-miR-369-5p	hsa-miR-369-5p	NA	AGAUCGACCGUGUUAUAUUCGC
hsa-miR-370	hsa-miR-370	hsa-miR-370-3p	NA	GCCUGCUGGGGUGGAACCUGGU
hsa-miR-372	hsa-miR-372	hsa-miR-372-3p	NA	AAAGUGCUGCGACAUUUGAGCGU
hsa-miR-374a	hsa-miR-374a	hsa-miR-374a-5p	NA	UUAUAAUACAACCUGAUAAGUG
hsa-miR-374a*	hsa-miR-374a*	hsa-miR-374a-3p	NA	CUUAUCAGAUUGUAUUGUAAUU
hsa-miR-374b	hsa-miR-374b	hsa-miR-374b-5p	NA	AUAUAAUACAACCUGCUAAGUG
hsa-miR-374b*	hsa-miR-374b*	hsa-miR-374b-3p	NA	CUUAGCAGGUUGUAUUAUCAUU
hsa-miR-375	hsa-miR-375	hsa-miR-375	NA	UUUGUUCGUUCGGCUCGCGUGA
hsa-miR-376a	hsa-miR-376a	hsa-miR-376a-3p	NA	AUCAUAGAGGAAAAUCCACGU
hsa-miR-376c	hsa-miR-376c	hsa-miR-376c-3p	NA	AACAUAGAGGAAAUUCCACGU
hsa-miR-378*	hsa-miR-378*	hsa-miR-378a-5p	NA	CUCCUGACUCCAGGUCCUGUGU
hsa-miR-379	hsa-miR-379	hsa-miR-379-5p	NA	UGGUAGACUAUGGAACGUAGG
hsa-miR-380*	hsa-miR-380*	hsa-miR-380-5p	NA	UGGUUGACCAUAGAACAUGCGC
hsa-miR-409-3p	hsa-miR-409-3p	hsa-miR-409-3p	NA	GAAUGUUGCUCGGUGAACCCCU
hsa-miR-410	hsa-miR-410	hsa-miR-410-3p	NA	AAUAUAACACAGAUGGCCUGU
hsa-miR-411	hsa-miR-411	hsa-miR-411-5p	NA	UAGUAGACCGUAUAGCGUACG
hsa-miR-411*	hsa-miR-411*	hsa-miR-411-3p	NA	UAUGUAACACGGUCCACUAACC
hsa-miR-422a	hsa-miR-422a	hsa-miR-422a	NA	ACUGGACUUAGGGUCAGAAGGC
hsa-miR-423-5p	hsa-miR-423-5p	hsa-miR-423-5p	NA	UGAGGGGCAGAGAGCGAGACUUU
hsa-miR-424	hsa-miR-424	hsa-miR-424-5p	NA	CAGCAGCAAUUCAUGUUUUGAA
hsa-miR-425	hsa-miR-425	hsa-miR-425-5p	NA	AAUGACACGAUCACUCCCGUUGA
hsa-miR-425*	hsa-miR-425*	hsa-miR-425-3p	NA	AUCGGGAAUGUCGUGUCCGCCC
hsa-miR-429	hsa-miR-429	hsa-miR-429	NA	UAAUACUGUCUGGUAAAACCGU
hsa-miR-432	hsa-miR-432	hsa-miR-432-5p	NA	UCUUGGAGUAGGUCAUUGGGUGG
hsa-miR-449a	hsa-miR-449a	hsa-miR-449a	NA	UGGCAGUGUAUUGUUAGCUGGU
hsa-miR-450b-5p	hsa-miR-450b-5p	hsa-miR-450b-5p	NA	UUUUGCAAUAUGUUCCUGAAUA
hsa-miR-451	hsa-miR-451	hsa-miR-451a	NA	AAACCGUUACCAUUACUGAGUU
hsa-miR-452	hsa-miR-452	hsa-miR-452-5p	NA	AACUGUUUGCAGAGGAAACUGA
hsa-miR-454	hsa-miR-454	hsa-miR-454-3p	NA	UAGUGCAAUAUUGCUUAUAGGGU
hsa-miR-454*	hsa-miR-454*	hsa-miR-454-5p	NA	ACCCUAUCAAUAUUGUCUCUGC
hsa-miR-455-3p	hsa-miR-455-3p	hsa-miR-455-3p	NA	GCAGUCCAUGGGCAUAUACAC
hsa-miR-455-5p	hsa-miR-455-5p	hsa-miR-455-5p	NA	UAUGUGCCUUUGGACUACAUCG
hsa-miR-483-5p	hsa-miR-483-5p	hsa-miR-483-5p	NA	AAGACGGGAGGAAAGAAGGGAG
hsa-miR-484	hsa-miR-484	hsa-miR-484	NA	UCAGGCUCAGUCCCCUCCCGAU
hsa-miR-485-3p	hsa-miR-485-3p	hsa-miR-485-3p	NA	GUCAUACACGGCUCUCCUCUCU
hsa-miR-486-5p	hsa-miR-486-5p	hsa-miR-486-5p	NA	UCCUGUACUGAGCUGCCCCGAG
hsa-miR-487b	hsa-miR-487b	hsa-miR-487b-3p	NA	AAUCGUACAGGGUCAUCCACUU
hsa-miR-489	hsa-miR-489	hsa-miR-489-3p	NA	GUGACAUCACAUAUACGGCAGC
hsa-miR-490-3p	hsa-miR-490-3p	hsa-miR-490-3p	NA	CAACCUGGAGGACUCCAUGCUG
hsa-miR-491-5p	hsa-miR-491-5p	hsa-miR-491-5p	NA	AGUGGGGAACCCUUCCAUGAGG
hsa-miR-493	hsa-miR-493	hsa-miR-493-3p	NA	UGAAGGUCUACUGUGUGCCAGG
hsa-miR-493*	hsa-miR-493*	hsa-miR-493-5p	NA	UUGUACAUGGUAGGCUUUCAUU
hsa-miR-494	hsa-miR-494	hsa-miR-494-3p	NA	UGAAACAUACACGGGAAACCUC
hsa-miR-495	hsa-miR-495	hsa-miR-495-3p	NA	AAACAAACAUGGUGCACUUCUU
hsa-miR-497	hsa-miR-497	hsa-miR-497-5p	NA	CAGCAGCACACUGUGGUUUGU
hsa-miR-499-5p	hsa-miR-499-5p	hsa-miR-499a-5p	NA	UUAAGACUUGCAGUGAUGUUU
hsa-miR-500	hsa-miR-500	hsa-miR-500a-5p	NA	UAAUCCUUGCUACCUGGGUGAGA
hsa-miR-501-5p	hsa-miR-501-5p	hsa-miR-501-5p	NA	AAUCCUUUGUCCCUGGGUGAGA
hsa-miR-502-3p	hsa-miR-502-3p	hsa-miR-502-3p	NA	AAUGCACCUGGGCAAGGAUUCA
hsa-miR-502-5p	hsa-miR-502-5p	hsa-miR-502-5p	NA	AUCCUUGCUAUCUGGGUGCUA
hsa-miR-503	hsa-miR-503	hsa-miR-503-5p	NA	UAGCAGCGGGAACAGUUCUGCAG
hsa-miR-505*	hsa-miR-505*	hsa-miR-505-5p	NA	GGGAGCCAGGAAGUAUUGAUGU
hsa-miR-511	hsa-miR-511	hsa-miR-511-5p	NA	GUGUCUUUUGCUCUGCAGUCA
hsa-miR-512-3p	hsa-miR-512-3p	hsa-miR-512-3p	NA	AAGUGCUGUCAUAGCUGAGGUC
hsa-miR-513-3p	hsa-miR-513-3p	hsa-miR-513a-3p	NA	UAAAUUUCACCUUUCUGAGAAGG
hsa-miR-516a-3p	hsa-miR-516a-3p	hsa-miR-516a-3p	NA	UGCUUCCUUUCAGAGGGU
hsa-miR-516a-3p	hsa-miR-516a-3p	hsa-miR-516b-3p	NA	UGCUUCCUUUCAGAGGGU
hsa-miR-517a	hsa-miR-517a	hsa-miR-517a-3p	NA	AUCGUGCAUCCCUUUAGAGUGU
hsa-miR-517a	hsa-miR-517a	hsa-miR-517b-3p	NA	AUCGUGCAUCCCUUUAGAGUGU
hsa-miR-517c	hsa-miR-517c	hsa-miR-517c-3p	NA	AUCGUGCAUCCUUUUAGAGUGU
hsa-miR-519a	hsa-miR-519a	hsa-miR-519a-3p	NA	AAAGUGCAUCCUUUUAGAGUGU
hsa-miR-519b-3p	hsa-miR-519b-3p	hsa-miR-519b-3p	NA	AAAGUGCAUCCUUUUAGAGGUU
hsa-miR-520c-3p	hsa-miR-520c-3p	hsa-miR-520c-3p	NA	AAAGUGCUUCCUUUUAGAGGGU
hsa-miR-522	hsa-miR-522	hsa-miR-522-3p	NA	AAAAUGGUUCCCUUUAGAGUGU
hsa-miR-526b*	hsa-miR-526b*	hsa-miR-526b-3p	NA	GAAAGUGCUUCCUUUUAGAGGC
hsa-miR-532-3p	hsa-miR-532-3p	hsa-miR-532-3p	NA	CCUCCCACACCCAAGGCUUGCA
hsa-miR-532-5p	hsa-miR-532-5p	hsa-miR-532-5p	NA	CAUGCCUUGAGUGUAGGACCGU
hsa-miR-539	hsa-miR-539	hsa-miR-539-5p	NA	GGAGAAAUUAUCCUUGGUGUGU
hsa-miR-542-3p	hsa-miR-542-3p	hsa-miR-542-3p	NA	UGUGACAGAUUGAUAACUGAAA
hsa-miR-542-5p	hsa-miR-542-5p	hsa-miR-542-5p	NA	UCGGGGAUCAUCAUGUCACGAGA
hsa-miR-543	hsa-miR-543	hsa-miR-543	NA	AAACAUUCGCGGUGCACUUCUU
hsa-miR-545	hsa-miR-545	hsa-miR-545-3p	NA	UCAGCAAACAUUUAUUGUGUGC
hsa-miR-550	hsa-miR-550	hsa-miR-550a-5p	NA	AGUGCCUGAGGGAGUAAGAGCCC
hsa-miR-551b	hsa-miR-551b	hsa-miR-551b-3p	NA	GCGACCCAUACUUGGUUUCAG
hsa-miR-572	hsa-miR-572	hsa-miR-572	NA	GUCCGCUCGGCGGUGGCCCA
hsa-miR-574-3p	hsa-miR-574-3p	hsa-miR-574-3p	NA	CACGCUCAUGCACACACCCACA
hsa-miR-576-3p	hsa-miR-576-3p	hsa-miR-576-3p	NA	AAGAUGUGGAAAAAUUGGAAUC
hsa-miR-579	hsa-miR-579	hsa-miR-579-3p	NA	UUCAUUUGGUAUAAACCGCGAUU
hsa-miR-589*	hsa-miR-589*	hsa-miR-589-3p	NA	UCAGAACAAAUGCCGGUUCCCAGA
hsa-miR-590-5p	hsa-miR-590-5p	hsa-miR-590-5p	NA	GAGCUUAUUCAUAAAAGUGCAG
hsa-miR-597	hsa-miR-597	hsa-miR-597-5p	NA	UGUGUCACUCGAUGACCACUGU
hsa-miR-598	hsa-miR-598	hsa-miR-598-3p	NA	UACGUCAUCGUUGUCAUCGUCA
hsa-miR-618	hsa-miR-618	hsa-miR-618	NA	AAACUCUACUUGUCCUUCUGAGU
hsa-miR-625	hsa-miR-625	hsa-miR-625-5p	NA	AGGGGGAAAGUUCUAUAGUCC
hsa-miR-625*	hsa-miR-625*	hsa-miR-625-3p	NA	GACUAUAGAACUUUCCCCCUCA
hsa-miR-627	hsa-miR-627	hsa-miR-627-5p	NA	GUGAGUCUCUAAGAAAAGAGGA
hsa-miR-628-3p	hsa-miR-628-3p	hsa-miR-628-3p	NA	UCUAGUAAGAGUGGCAGUCGA
hsa-miR-628-5p	hsa-miR-628-5p	hsa-miR-628-5p	NA	AUGCUGACAUAUUUACUAGAGG
hsa-miR-629	hsa-miR-629	hsa-miR-629-5p	NA	UGGGUUUACGUUGGGAGAACU
hsa-miR-629*	hsa-miR-629*	hsa-miR-629-3p	NA	GUUCUCCCAACGUAAGCCCAGC
hsa-miR-632	hsa-miR-632	hsa-miR-632	NA	GUGUCUGCUUCCUGUGGGA
hsa-miR-636	hsa-miR-636	hsa-miR-636	NA	UGUGCUUGCUCGUCCCGCCCGCA
hsa-miR-642	hsa-miR-642	hsa-miR-642a-5p	NA	GUCCCUCUCCAAAUGUGUCUUG
hsa-miR-652	hsa-miR-652	hsa-miR-652-3p	NA	AAUGGCGCCACUAGGGUUGUG
hsa-miR-655	hsa-miR-655	hsa-miR-655-3p	NA	AUAAUACAUGGUUAACCUCUUU
hsa-miR-660	hsa-miR-660	hsa-miR-660-5p	NA	UACCCAUUGCAUAUCGGAGUUG
hsa-miR-671-3p	hsa-miR-671-3p	hsa-miR-671-3p	NA	UCCGGUUCUCAGGGCUCCACC
hsa-miR-708	hsa-miR-708	hsa-miR-708-5p	NA	AAGGAGCUUACAAUCUAGCUGGG
hsa-miR-7-1*	hsa-miR-7-1*	hsa-miR-7-1-3p	NA	CAACAAAUCACAGUCUGCCAUA
hsa-miR-7-2*	hsa-miR-7-2*	hsa-miR-7-2-3p	NA	CAACAAAUCCCAGUCUACCUAA
hsa-miR-744	hsa-miR-744	hsa-miR-744-5p	NA	UGCGGGGCUAGGGCUAACAGCA
hsa-miR-744*	hsa-miR-744*	hsa-miR-744-3p	NA	CUGUUGCCACUAACCUCAACCU
hsa-miR-766	hsa-miR-766	hsa-miR-766-3p	NA	ACUCCAGCCCCACAGCCUCAGC
hsa-miR-769-5p	hsa-miR-769-5p	hsa-miR-769-5p	NA	UGAGACCUCUGGGUUCUGAGCU
hsa-miR-877	hsa-miR-877	hsa-miR-877-5p	NA	GUAGAGGAGAUGGCGCAGGG
hsa-miR-885-5p	hsa-miR-885-5p	hsa-miR-885-5p	NA	UCCAUUACACUACCCUGCCUCU
hsa-miR-888	hsa-miR-888	hsa-miR-888-5p	NA	UACUCAAAAAGCUGUCAGUCA
hsa-miR-889	hsa-miR-889	hsa-miR-889-3p	NA	UUAAUAUCGGACAACCAUUGU
hsa-miR-9	hsa-miR-9	hsa-miR-9-5p	NA	UCUUUGGUUAUCUAGCUGUAUGA
hsa-miR-9*	hsa-miR-9*	hsa-miR-9-3p	NA	AUAAAGCUAGAUAACCGAAAGU
hsa-miR-92a	hsa-miR-92a	hsa-miR-92a-3p	NA	UAUUGCACUUGUCCCGGCCUGU
hsa-miR-92a-1*	hsa-miR-92a-1*	hsa-miR-92a-1-5p	NA	AGGUUGGGAUCGGUUGCAAUGCU
hsa-miR-93	hsa-miR-93	hsa-miR-93-5p	NA	CAAAGUGCUGUUCGUGCAGGUAG
hsa-miR-93*	hsa-miR-93*	hsa-miR-93-3p	NA	ACUGCUGAGCUAGCACUUCCCG
hsa-miR-942	hsa-miR-942	hsa-miR-942-5p	NA	UCUUCUCUGUUUUGGCCAUGUG
hsa-miR-944	hsa-miR-944	hsa-miR-944	NA	AAAUUAUUGUACAUCGGAUGAG
hsa-miR-95	hsa-miR-95	hsa-miR-95-3p	NA	UUCAACGGGUAUUUAUUGAGCA
hsa-miR-99a	hsa-miR-99a	hsa-miR-99a-5p	NA	AACCCGUAGAUCCGAUCUUGUG
hsa-miR-99a*	hsa-miR-99a*	hsa-miR-99a-3p	NA	CAAGCUCGCUUCUAUGGGUCUG
hsa-miR-99b	hsa-miR-99b	hsa-miR-99b-5p	NA	CACCCGUAGAACCGACCUUGCG
hsa-miR-99b*	hsa-miR-99b*	hsa-miR-99b-3p	NA	CAAGCUCGUGUCUGUGGGUCCG
hsa-miR-378
hsa-miR-565
hsa-miR-768-3p
hsa-miR-801
hsa-miR-886-3p
hsa-miR-886-5p
hsa-miR-923

## Sheet: Feuil3
RNA_class	RNA	mirna_family	mirbase_accession	organism	potential_biomarker	RNA_type	sample	disease	author	journal	title	PubMed_ID	data	method	description
miRNA	hsa-miR-197	mir-197	MIMAT0000227	Homo sapiens	0	circulating	plasma	normal	mitchell ps et al.	pnas 105(30):10513-8	circulating micrornas as stable blood-based markers for cancer detection.	18663219	2008	taqman low-density array qrt-pcr	mirnas are present in human plasma in a remarkably stable form that is protected from endogenous rnase activity.
miRNA	hsa-let-7b	let-7	MIMAT0000063	Homo sapiens	0	circulating	serum	hepatocellular carcinoma (hcc)	gui j et al.	clin sci (lond). 120(5):183-93.	serum microrna characterization identifies mir-885-5p as a potential marker for detecting liver pathologies.	20815808	2011	taqman microrna reverse transcription kit (applied biosystems) qpcr	mir-885-5p is significantly elevated in the sera of patients with liver pathologies. Data suggest that serum mirnas could serve as novel complementary biomarkers for the detection and assessment of liver pathologies.
miRNA	hsa-miR-590-5p	mir-590	MIMAT0003258	Homo sapiens	0	circulating	plasma	normal	arroyo jd et al.	pnas 108(12):5003-8	argonaute2 complexes carry a population of circulating micrornas independent of vesicles in human plasma.	21383194	2011	size-exclusion chromatography|mirna ready-to-use pcr, human panel i, v2.m qrt-pcr arrays (exiqon)	the majority of circulating mirnas cofractionated with protein complexes rather than with vesicles. Argonaute2 (ago2), the key effector protein of mirna-mediated silencing, was present in human plasma and eluted with plasma mirnas in size-exclusion chromatography. Furthermore, immunoprecipitation of ago2 from plasma readily recovered non vesicle-associated plasma mirnas.
miRNA	hsa-miR-92a	mir-25	MIMAT0000092	Homo sapiens	0	circulating	plasma	zap-70 positive b-cll (stage 0)	moussay e et al.	pnas 108(16):6573-8	microrna as biomarkers and regulators in b-cell chronic lymphocytic leukemia.	21460253	2011	mirneasy kit (qiagen)|taq mirna low-density array from applied biosystems	circulating mirnas can be sensitive biomarkers for cll, because certain extracellular mirnas are present in cll patient plasma at levels significantly different from healthy controls and from patients affected by other hematologic malignancies. The levels of several of these circulating mirnas also displayed significant differences between zeta-associated protein 70 (zap-70)(+) and zap-70(-) cll.
miRNA	hsa-miR-192	mir-192	MIMAT0000222	Homo sapiens	0	exosome	t cells	j77	mittelbrunn m et al.	nat commun.2:282.	unidirectional transfer of microrna-loaded exosomes from t cells to antigen-presenting cells.	21505438	2011	human mirna microarray kit	unidirectional transfer of microrna-loaded exosomes from t cells to antigen-presenting cells.
miRNA	hsa-miR-145*	mir-145	MIMAT0004601	Homo sapiens	0	Ago2	plasma	normal	turchinovich a et al.	nucleic acids res. 39 (16): 7223-7233.	characterization of extracellular circulating microrna.	21609964	2011	ultracentrifugation|western blot immunoassay|real-time rt-pcr	here, authors confirmed that circulating mature mirna in contrast to mrna or snrna is strikingly stable in blood plasma and cell culture media. This is the first study to show that extracellular mirnas are predominantly exosomes/microvesicles free and are associated with ago proteins.
miRNA	hsa-miR-34b	mir-34	MIMAT0004676	Homo sapiens	0	circulating	serum	renal cell carcinoma (rcc)	wulfken lm et al.	plos one. 6(9):e25787.	micrornas in renal cell carcinoma: diagnostic implications of serum mir-1233 levels.	21984948	2011	taqman low-density array qrt-pcr	microrna levels are distinctly increased in cancer patients, although only a small subset of circulating micrornas has a tumor-specific origin. Authors identify circulating mir-1233 as a potential biomarker for rcc patients.
miRNA	hsa-miR-126	mir-126	MIMAT0000445	Homo sapiens	0	circulating	plasma	Breast cancer	jung ej et al.	cancer.	plasma microrna 210 levels correlate with sensitivity to trastuzumab and tumor presence in breast cancer patients.	22370716	2011	reverse transcriptase-polymerase chain reaction	circulating mir-210 levels were associated with trastuzumab sensitivity, tumor presence, and lymph node metastases. These results suggest that plasma mir-210 may be used to predict and perhaps monitor response to therapies that contain trastuzumab.
miRNA	hsa-let-7g	let-7	MIMAT0000414	Homo sapiens	1	circulating	serum	metabolic syndrome (mets)	Wang YT et al.	J Biomed Sci. 20(1):72.	Circulating microRNAs have a sex-specific association with metabolic syndrome.	24093444	2013	qrt-pcr	the circulating levels of let-7 g and mir-221 displayed a female-specific elevation in individuals with metabolic syndrome.
miRNA	hsa-miR-155	mir-155	MIMAT0000646	Homo sapiens	1	circulating	serum	heart transplant rejection	Duong Van Huyen JP et al.	Eur Heart J. 35(45):3194-202.	MicroRNAs as non-invasive biomarkers of heart transplant rejection.	25176944	2014	real-time pcr	the study demonstrates that a differential expression of mirna occurs in rejecting allograft patients, not only at the tissue level but also in the serum, suggesting their potential relevance as non-invasive biomarkers in heart transplant rejection.
miRNA	hsa-miR-135b	mir-135	MIMAT0000758	Homo sapiens	0	circulating	plasma	pregnancy	chim ss et al.	clin chem. 54(3):482-90	detection and characterization of placental micrornas in maternal plasma.	18218722	2008	mirvana mirna isolation kit (ambion)|taqman microrna assay (applied biosystems) qrt-pcr	the 4 most abundant of the placental mirnas (mir-141, mir-149, mir-299-5p, and mir-135b) were detectable in maternal plasma during pregnancy and showed reduced detection rates in postdelivery plasma. The plasma concentration of mir-141 increased as pregnancy progressed into the third trimester.
miRNA	hsa-miR-199a	mir-199	MIMAT0000231	Homo sapiens	0	circulating	plasma	normal	mitchell ps et al.	pnas 105(30):10513-8	circulating micrornas as stable blood-based markers for cancer detection.	18663219	2008	taqman low-density array qrt-pcr	mirnas are present in human plasma in a remarkably stable form that is protected from endogenous rnase activity.
miRNA	hsa-let-7d	let-7	MIMAT0000065	Homo sapiens	0	circulating	serum	hepatocellular carcinoma (hcc)	gui j et al.	clin sci (lond). 120(5):183-93.	serum microrna characterization identifies mir-885-5p as a potential marker for detecting liver pathologies.	20815808	2011	taqman microrna reverse transcription kit (applied biosystems) qpcr	mir-885-5p is significantly elevated in the sera of patients with liver pathologies. Data suggest that serum mirnas could serve as novel complementary biomarkers for the detection and assessment of liver pathologies.
miRNA	hsa-miR-598	mir-598	MIMAT0003266	Homo sapiens	0	Ago2	plasma	normal	arroyo jd et al.	pnas 108(12):5003-8	argonaute2 complexes carry a population of circulating micrornas independent of vesicles in human plasma.	21383194	2011	size-exclusion chromatography|mirna ready-to-use pcr, human panel i, v2.m qrt-pcr arrays (exiqon)	the majority of circulating mirnas cofractionated with protein complexes rather than with vesicles. Argonaute2 (ago2), the key effector protein of mirna-mediated silencing, was present in human plasma and eluted with plasma mirnas in size-exclusion chromatography. Furthermore, immunoprecipitation of ago2 from plasma readily recovered non vesicle-associated plasma mirnas.
miRNA	hsa-miR-106a	mir-17	MIMAT0000103	Homo sapiens	0	circulating	plasma	zap-70 positive b-cll (stage i-ii)	moussay e et al.	pnas 108(16):6573-8	microrna as biomarkers and regulators in b-cell chronic lymphocytic leukemia.	21460253	2011	mirneasy kit (qiagen)|taq mirna low-density array from applied biosystems	circulating mirnas can be sensitive biomarkers for cll, because certain extracellular mirnas are present in cll patient plasma at levels significantly different from healthy controls and from patients affected by other hematologic malignancies. The levels of several of these circulating mirnas also displayed significant differences between zeta-associated protein 70 (zap-70)(+) and zap-70(-) cll.
miRNA	hsa-miR-193a-3p	mir-193	MIMAT0000459	Homo sapiens	0	exosome	t cells	j77	mittelbrunn m et al.	nat commun.2:282.	unidirectional transfer of microrna-loaded exosomes from t cells to antigen-presenting cells.	21505438	2011	human mirna microarray kit	unidirectional transfer of microrna-loaded exosomes from t cells to antigen-presenting cells.
miRNA	hsa-miR-148a	mir-148	MIMAT0000243	Homo sapiens	0	Ago2	plasma	normal	turchinovich a et al.	nucleic acids res. 39 (16): 7223-7233.	characterization of extracellular circulating microrna.	21609964	2011	ultracentrifugation|western blot immunoassay|real-time rt-pcr	here, authors confirmed that circulating mature mirna in contrast to mrna or snrna is strikingly stable in blood plasma and cell culture media. This is the first study to show that extracellular mirnas are predominantly exosomes/microvesicles free and are associated with ago proteins.
miRNA	hsa-miR-374a	mir-374	MIMAT0000727	Homo sapiens	0	circulating	serum	renal cell carcinoma (rcc)	wulfken lm et al.	plos one. 6(9):e25787.	micrornas in renal cell carcinoma: diagnostic implications of serum mir-1233 levels.	21984948	2011	taqman low-density array qrt-pcr	microrna levels are distinctly increased in cancer patients, although only a small subset of circulating micrornas has a tumor-specific origin. Authors identify circulating mir-1233 as a potential biomarker for rcc patients.
miRNA	hsa-miR-15b	mir-15	MIMAT0000417	Homo sapiens	1	circulating	serum	non small cell lung cancer (nsclc)	hennessey pt et al.	plos one 7(2): e32307.	serum microrna biomarkers for detection of non-small cell lung cancer	22389695	2012	mirvana paris kit (ambion)|taqman mirna qrt-pcr assays	examination of mirna expression levels in serum from a multi-institutional cohort of 50 subjects (30 nsclc patients and 20 healthy controls) identified differentially expressed mirnas. A combination of two differentially expressed mirnas mir-15b and mir-27b, was able to discriminate nsclc from healthy controls with sensitivity, specificity, positive predictive value (ppv) and negative predictive …
miRNA	hsa-miR-221	mir-221	MIMAT0000278	Homo sapiens	1	circulating	serum	metabolic syndrome (mets)	Wang YT et al.	J Biomed Sci. 20(1):72.	Circulating microRNAs have a sex-specific association with metabolic syndrome.	24093444	2013	qrt-pcr	the circulating levels of let-7 g and mir-221 displayed a female-specific elevation in individuals with metabolic syndrome.
miRNA	hsa-miR-33a	mir-33	MIMAT0000091	Homo sapiens	0	circulating	serum	Dialysis	Wang JM et al.	Ther Apher Dial. 18(1):44-50.	Dialysis method alters the expression of microRNA-33a and its target genes ABCA1, ABCG1 in THP-1 macrophages.	24499083	2014	real-time quantitative pcr	hemodiafiltration (hdf) therapy can downregulate mir-33a expression, and then result in abca1, abcg1 upregulation and an increase in circulating hdl-c, leading to a possible anti-atherosclerosis effect to some extent.
miRNA	hsa-miR-141	mir-8	MIMAT0000432	Homo sapiens	0	circulating	plasma	pregnancy	chim ss et al.	clin chem. 54(3):482-90	detection and characterization of placental micrornas in maternal plasma.	18218722	2008	mirvana mirna isolation kit (ambion)|taqman microrna assay (applied biosystems) qrt-pcr	the 4 most abundant of the placental mirnas (mir-141, mir-149, mir-299-5p, and mir-135b) were detectable in maternal plasma during pregnancy and showed reduced detection rates in postdelivery plasma. The plasma concentration of mir-141 increased as pregnancy progressed into the third trimester.
miRNA	hsa-miR-199a	mir-199	MIMAT0000231	Homo sapiens	0	circulating	plasma	normal	mitchell ps et al.	pnas 105(30):10513-8	circulating micrornas as stable blood-based markers for cancer detection.	18663219	2008	taqman low-density array qrt-pcr	mirnas are present in human plasma in a remarkably stable form that is protected from endogenous rnase activity.
miRNA	hsa-miR-100	mir-99	MIMAT0000098	Homo sapiens	0	circulating	serum	hepatocellular carcinoma (hcc)	gui j et al.	clin sci (lond). 120(5):183-93.	serum microrna characterization identifies mir-885-5p as a potential marker for detecting liver pathologies.	20815808	2011	taqman microrna reverse transcription kit (applied biosystems) qpcr	mir-885-5p is significantly elevated in the sera of patients with liver pathologies. Data suggest that serum mirnas could serve as novel complementary biomarkers for the detection and assessment of liver pathologies.
miRNA	hsa-miR-622	mir-622	MIMAT0003291	Homo sapiens	0	Ago2	plasma	normal	arroyo jd et al.	pnas 108(12):5003-8	argonaute2 complexes carry a population of circulating micrornas independent of vesicles in human plasma.	21383194	2011	size-exclusion chromatography|mirna ready-to-use pcr, human panel i, v2.m qrt-pcr arrays (exiqon)	the majority of circulating mirnas cofractionated with protein complexes rather than with vesicles. Argonaute2 (ago2), the key effector protein of mirna-mediated silencing, was present in human plasma and eluted with plasma mirnas in size-exclusion chromatography. Furthermore, immunoprecipitation of ago2 from plasma readily recovered non vesicle-associated plasma mirnas.
miRNA	hsa-miR-146a	mir-146	MIMAT0000449	Homo sapiens	0	circulating	plasma	zap-70 positive b-cll (stage i-ii)	moussay e et al.	pnas 108(16):6573-8	microrna as biomarkers and regulators in b-cell chronic lymphocytic leukemia.	21460253	2011	mirneasy kit (qiagen)|taq mirna low-density array from applied biosystems	circulating mirnas can be sensitive biomarkers for cll, because certain extracellular mirnas are present in cll patient plasma at levels significantly different from healthy controls and from patients affected by other hematologic malignancies. The levels of several of these circulating mirnas also displayed significant differences between zeta-associated protein 70 (zap-70)(+) and zap-70(-) cll.
miRNA	hsa-miR-193a-5p	mir-193	MIMAT0004614	Homo sapiens	0	exosome	t cells	j77	mittelbrunn m et al.	nat commun.2:282.	unidirectional transfer of microrna-loaded exosomes from t cells to antigen-presenting cells.	21505438	2011	human mirna microarray kit	unidirectional transfer of microrna-loaded exosomes from t cells to antigen-presenting cells.
miRNA	hsa-miR-148b	mir-148	MIMAT0000759	Homo sapiens	0	Ago2	plasma	normal	turchinovich a et al.	nucleic acids res. 39 (16): 7223-7233.	characterization of extracellular circulating microrna.	21609964	2011	ultracentrifugation|western blot immunoassay|real-time rt-pcr	here, authors confirmed that circulating mature mirna in contrast to mrna or snrna is strikingly stable in blood plasma and cell culture media. This is the first study to show that extracellular mirnas are predominantly exosomes/microvesicles free and are associated with ago proteins.
miRNA	hsa-miR-425*	mir-425	MIMAT0001343	Homo sapiens	0	circulating	serum	renal cell carcinoma (rcc)	wulfken lm et al.	plos one. 6(9):e25787.	micrornas in renal cell carcinoma: diagnostic implications of serum mir-1233 levels.	21984948	2011	taqman low-density array qrt-pcr	microrna levels are distinctly increased in cancer patients, although only a small subset of circulating micrornas has a tumor-specific origin. Authors identify circulating mir-1233 as a potential biomarker for rcc patients.
miRNA	hsa-miR-27b	mir-27	MIMAT0000419	Homo sapiens	1	circulating	serum	non small cell lung cancer (nsclc)	hennessey pt et al.	plos one 7(2): e32307.	serum microrna biomarkers for detection of non-small cell lung cancer	22389695	2012	mirvana paris kit (ambion)|taqman mirna qrt-pcr assays	examination of mirna expression levels in serum from a multi-institutional cohort of 50 subjects (30 nsclc patients and 20 healthy controls) identified differentially expressed mirnas. A combination of two differentially expressed mirnas mir-15b and mir-27b, was able to discriminate nsclc from healthy controls with sensitivity, specificity, positive predictive value (ppv) and negative predictive …
miRNA	hsa-miR-151a-5p	mir-28	MIMAT0004697	Homo sapiens	1	circulating	serum	Aging	Hooten NN et al.	Aging (Albany NY).	Age-related changes in microRNA levels in serum.	24088671	2013	next generation sequencing technology|real-time quantitative pcr	of the mirnas that authors found to be present in serum, three were significantly decreased in 20 older individuals compared to 20 younger individuals: mir-151a-5p, mir-181a-5p and mir-1248. consistent with the data in humans, these mirnas are also present at lower levels in the serum of elderly rhesus monkeys.
miRNA	hsa-miR-144	mir-144	MIMAT0000436	Homo sapiens	0	circulating	plasma	type 2 diabetes	Wang X et al.	PLoS One. 9(1):e86792.	Determination of 14 circulating microRNAs in Swedes and Iraqis with and without diabetes mellitus type 2.	24497980	2014	real-time pcr	this study suggests that the association between plasma mir-144 expression and t2d differs between swedes and iraqis.
miRNA	hsa-miR-149	mir-149	MIMAT0000450	Homo sapiens	0	circulating	plasma	pregnancy	chim ss et al.	clin chem. 54(3):482-90	detection and characterization of placental micrornas in maternal plasma.	18218722	2008	mirvana mirna isolation kit (ambion)|taqman microrna assay (applied biosystems) qrt-pcr	the 4 most abundant of the placental mirnas (mir-141, mir-149, mir-299-5p, and mir-135b) were detectable in maternal plasma during pregnancy and showed reduced detection rates in postdelivery plasma. The plasma concentration of mir-141 increased as pregnancy progressed into the third trimester.
miRNA	hsa-miR-199b	mir-199	MIMAT0000263	Homo sapiens	0	circulating	plasma	normal	mitchell ps et al.	pnas 105(30):10513-8	circulating micrornas as stable blood-based markers for cancer detection.	18663219	2008	taqman low-density array qrt-pcr	mirnas are present in human plasma in a remarkably stable form that is protected from endogenous rnase activity.
miRNA	hsa-miR-122	mir-122	MIMAT0000421	Homo sapiens	0	circulating	serum	hepatocellular carcinoma (hcc)	gui j et al.	clin sci (lond). 120(5):183-93.	serum microrna characterization identifies mir-885-5p as a potential marker for detecting liver pathologies.	20815808	2011	taqman microrna reverse transcription kit (applied biosystems) qpcr	mir-885-5p is significantly elevated in the sera of patients with liver pathologies. Data suggest that serum mirnas could serve as novel complementary biomarkers for the detection and assessment of liver pathologies.
miRNA	hsa-miR-629	mir-629	MIMAT0004810	Homo sapiens	0	exosome	plasma	normal	arroyo jd et al.	pnas 108(12):5003-8	argonaute2 complexes carry a population of circulating micrornas independent of vesicles in human plasma.	21383194	2011	size-exclusion chromatography|mirna ready-to-use pcr, human panel i, v2.m qrt-pcr arrays (exiqon)	the majority of circulating mirnas cofractionated with protein complexes rather than with vesicles. Argonaute2 (ago2), the key effector protein of mirna-mediated silencing, was present in human plasma and eluted with plasma mirnas in size-exclusion chromatography. Furthermore, immunoprecipitation of ago2 from plasma readily recovered non vesicle-associated plasma mirnas.
miRNA	hsa-miR-150	mir-150	MIMAT0000451	Homo sapiens	0	circulating	plasma	zap-70 positive b-cll (stage i-ii)	moussay e et al.	pnas 108(16):6573-8	microrna as biomarkers and regulators in b-cell chronic lymphocytic leukemia.	21460253	2011	mirneasy kit (qiagen)|taq mirna low-density array from applied biosystems	circulating mirnas can be sensitive biomarkers for cll, because certain extracellular mirnas are present in cll patient plasma at levels significantly different from healthy controls and from patients affected by other hematologic malignancies. The levels of several of these circulating mirnas also displayed significant differences between zeta-associated protein 70 (zap-70)(+) and zap-70(-) cll.
miRNA	hsa-miR-193b	mir-193	MIMAT0002819	Homo sapiens	0	exosome	t cells	j77	mittelbrunn m et al.	nat commun.2:282.	unidirectional transfer of microrna-loaded exosomes from t cells to antigen-presenting cells.	21505438	2011	human mirna microarray kit	unidirectional transfer of microrna-loaded exosomes from t cells to antigen-presenting cells.
miRNA	hsa-miR-15a*	mir-15	MIMAT0004488	Homo sapiens	0	Ago2	plasma	normal	turchinovich a et al.	nucleic acids res. 39 (16): 7223-7233.	characterization of extracellular circulating microrna.	21609964	2011	ultracentrifugation|western blot immunoassay|real-time rt-pcr	here, authors confirmed that circulating mature mirna in contrast to mrna or snrna is strikingly stable in blood plasma and cell culture media. This is the first study to show that extracellular mirnas are predominantly exosomes/microvesicles free and are associated with ago proteins.
miRNA	hsa-miR-590-5p	mir-590	MIMAT0003258	Homo sapiens	0	circulating	serum	renal cell carcinoma (rcc)	wulfken lm et al.	plos one. 6(9):e25787.	micrornas in renal cell carcinoma: diagnostic implications of serum mir-1233 levels.	21984948	2011	taqman low-density array qrt-pcr	microrna levels are distinctly increased in cancer patients, although only a small subset of circulating micrornas has a tumor-specific origin. Authors identify circulating mir-1233 as a potential biomarker for rcc patients.
miRNA	hsa-let-7g	let-7	MIMAT0000414	Homo sapiens	0	circulating	serum	non small cell lung cancer (nsclc)	hennessey pt et al.	plos one 7(2): e32307.	serum microrna biomarkers for detection of non-small cell lung cancer	22389695	2012	mirvana paris kit (ambion)|taqman mirna qrt-pcr assays	examination of mirna expression levels in serum from a multi-institutional cohort of 50 subjects (30 nsclc patients and 20 healthy controls) identified differentially expressed mirnas. A combination of two differentially expressed mirnas mir-15b and mir-27b, was able to discriminate nsclc from healthy controls with sensitivity, specificity, positive predictive value (ppv) and negative predictive …
miRNA	hsa-miR-181a-5p	mir-181	MIMAT0000256	Homo sapiens	1	circulating	serum	Aging	Hooten NN et al.	Aging (Albany NY).	Age-related changes in microRNA levels in serum.	24088671	2013	next generation sequencing technology|real-time quantitative pcr	of the mirnas that authors found to be present in serum, three were significantly decreased in 20 older individuals compared to 20 younger individuals: mir-151a-5p, mir-181a-5p and mir-1248. consistent with the data in humans, these mirnas are also present at lower levels in the serum of elderly rhesus monkeys.
miRNA	hsa-miR-499	mir-499	MIMAT0002870	Homo sapiens	1	circulating	serum	Acute myocardial infarction (ami)	Xiao J et al.	Int J Clin Exp Med. 7(1):136-41.	Serum microRNA-499 and microRNA-208a as biomarkers of acute myocardial infarction.	24482699	2014	qrt-pcr	serum mir-499 and mir-208a might be potential biomarkers for ami. mir-499 might be released from damaged heart to the circulation.
miRNA	hsa-miR-299-5p	mir-299	MIMAT0002890	Homo sapiens	0	circulating	plasma	pregnancy	chim ss et al.	clin chem. 54(3):482-90	detection and characterization of placental micrornas in maternal plasma.	18218722	2008	mirvana mirna isolation kit (ambion)|taqman microrna assay (applied biosystems) qrt-pcr	the 4 most abundant of the placental mirnas (mir-141, mir-149, mir-299-5p, and mir-135b) were detectable in maternal plasma during pregnancy and showed reduced detection rates in postdelivery plasma. The plasma concentration of mir-141 increased as pregnancy progressed into the third trimester.
miRNA	hsa-miR-19a	mir-19	MIMAT0000073	Homo sapiens	0	circulating	plasma	normal	mitchell ps et al.	pnas 105(30):10513-8	circulating micrornas as stable blood-based markers for cancer detection.	18663219	2008	taqman low-density array qrt-pcr	mirnas are present in human plasma in a remarkably stable form that is protected from endogenous rnase activity.
miRNA	hsa-miR-125b	mir-125	MIMAT0000423	Homo sapiens	0	circulating	serum	hepatocellular carcinoma (hcc)	gui j et al.	clin sci (lond). 120(5):183-93.	serum microrna characterization identifies mir-885-5p as a potential marker for detecting liver pathologies.	20815808	2011	taqman microrna reverse transcription kit (applied biosystems) qpcr	mir-885-5p is significantly elevated in the sera of patients with liver pathologies. Data suggest that serum mirnas could serve as novel complementary biomarkers for the detection and assessment of liver pathologies.
miRNA	hsa-miR-668	mir-668	MIMAT0003881	Homo sapiens	0	exosome	plasma	normal	arroyo jd et al.	pnas 108(12):5003-8	argonaute2 complexes carry a population of circulating micrornas independent of vesicles in human plasma.	21383194	2011	size-exclusion chromatography|mirna ready-to-use pcr, human panel i, v2.m qrt-pcr arrays (exiqon)	the majority of circulating mirnas cofractionated with protein complexes rather than with vesicles. Argonaute2 (ago2), the key effector protein of mirna-mediated silencing, was present in human plasma and eluted with plasma mirnas in size-exclusion chromatography. Furthermore, immunoprecipitation of ago2 from plasma readily recovered non vesicle-associated plasma mirnas.
miRNA	hsa-miR-151-3p	mir-28	MIMAT0000757	Homo sapiens	0	circulating	plasma	zap-70 positive b-cll (stage i-ii)	moussay e et al.	pnas 108(16):6573-8	microrna as biomarkers and regulators in b-cell chronic lymphocytic leukemia.	21460253	2011	mirneasy kit (qiagen)|taq mirna low-density array from applied biosystems	circulating mirnas can be sensitive biomarkers for cll, because certain extracellular mirnas are present in cll patient plasma at levels significantly different from healthy controls and from patients affected by other hematologic malignancies. The levels of several of these circulating mirnas also displayed significant differences between zeta-associated protein 70 (zap-70)(+) and zap-70(-) cll.
miRNA	hsa-miR-193b*	mir-193	MIMAT0004767	Homo sapiens	0	exosome	t cells	j77	mittelbrunn m et al.	nat commun.2:282.	unidirectional transfer of microrna-loaded exosomes from t cells to antigen-presenting cells.	21505438	2011	human mirna microarray kit	unidirectional transfer of microrna-loaded exosomes from t cells to antigen-presenting cells.
miRNA	hsa-miR-185	mir-185	MIMAT0000455	Homo sapiens	0	Ago2	plasma	normal	turchinovich a et al.	nucleic acids res. 39 (16): 7223-7233.	characterization of extracellular circulating microrna.	21609964	2011	ultracentrifugation|western blot immunoassay|real-time rt-pcr	here, authors confirmed that circulating mature mirna in contrast to mrna or snrna is strikingly stable in blood plasma and cell culture media. This is the first study to show that extracellular mirnas are predominantly exosomes/microvesicles free and are associated with ago proteins.
miRNA	hsa-miR-629	mir-629	MIMAT0004810	Homo sapiens	0	circulating	serum	renal cell carcinoma (rcc)	wulfken lm et al.	plos one. 6(9):e25787.	micrornas in renal cell carcinoma: diagnostic implications of serum mir-1233 levels.	21984948	2011	taqman low-density array qrt-pcr	microrna levels are distinctly increased in cancer patients, although only a small subset of circulating micrornas has a tumor-specific origin. Authors identify circulating mir-1233 as a potential biomarker for rcc patients.
miRNA	hsa-let-7i	let-7	MIMAT0000415	Homo sapiens	0	circulating	serum	non small cell lung cancer (nsclc)	hennessey pt et al.	plos one 7(2): e32307.	serum microrna biomarkers for detection of non-small cell lung cancer	22389695	2012	mirvana paris kit (ambion)|taqman mirna qrt-pcr assays	examination of mirna expression levels in serum from a multi-institutional cohort of 50 subjects (30 nsclc patients and 20 healthy controls) identified differentially expressed mirnas. A combination of two differentially expressed mirnas mir-15b and mir-27b, was able to discriminate nsclc from healthy controls with sensitivity, specificity, positive predictive value (ppv) and negative predictive …
miRNA	hsa-miR-1248	mir-1248	MIMAT0005900	Homo sapiens	1	circulating	serum	Aging	Hooten NN et al.	Aging (Albany NY).	Age-related changes in microRNA levels in serum.	24088671	2013	next generation sequencing technology|real-time quantitative pcr	of the mirnas that authors found to be present in serum, three were significantly decreased in 20 older individuals compared to 20 younger individuals: mir-151a-5p, mir-181a-5p and mir-1248. consistent with the data in humans, these mirnas are also present at lower levels in the serum of elderly rhesus monkeys.
miRNA	hsa-miR-208a	mir-208	MIMAT0000241	Homo sapiens	1	circulating	serum	Acute myocardial infarction (ami)	Xiao J et al.	Int J Clin Exp Med. 7(1):136-41.	Serum microRNA-499 and microRNA-208a as biomarkers of acute myocardial infarction.	24482699	2014	qrt-pcr	serum mir-499 and mir-208a might be potential biomarkers for ami. mir-499 might be released from damaged heart to the circulation.
miRNA	hsa-let-7a	let-7	MIMAT0000062	Homo sapiens	0	exosome	serum	papillary adenocarcinoma of ovary	taylor dd et al.	gynecol oncol.110(1):13-21.	microrna signatures of tumor-derived exosomes as diagnostic biomarkers of ovarian cancer.	18589210	2008	467microrna array	microrna signatures of tumor-derived exosomes as diagnostic biomarkers of ovarian cancer.
miRNA	hsa-miR-19b	mir-19	MIMAT0000074	Homo sapiens	0	circulating	plasma	normal	mitchell ps et al.	pnas 105(30):10513-8	circulating micrornas as stable blood-based markers for cancer detection.	18663219	2008	taqman low-density array qrt-pcr	mirnas are present in human plasma in a remarkably stable form that is protected from endogenous rnase activity.
miRNA	hsa-miR-133a	mir-133	MIMAT0000427	Homo sapiens	0	circulating	serum	hepatocellular carcinoma (hcc)	gui j et al.	clin sci (lond). 120(5):183-93.	serum microrna characterization identifies mir-885-5p as a potential marker for detecting liver pathologies.	20815808	2011	taqman microrna reverse transcription kit (applied biosystems) qpcr	mir-885-5p is significantly elevated in the sera of patients with liver pathologies. Data suggest that serum mirnas could serve as novel complementary biomarkers for the detection and assessment of liver pathologies.
miRNA	hsa-miR-720	mir-720	MIMAT0005954	Homo sapiens	0	circulating	plasma	normal	arroyo jd et al.	pnas 108(12):5003-8	argonaute2 complexes carry a population of circulating micrornas independent of vesicles in human plasma.	21383194	2011	size-exclusion chromatography|mirna ready-to-use pcr, human panel i, v2.m qrt-pcr arrays (exiqon)	the majority of circulating mirnas cofractionated with protein complexes rather than with vesicles. Argonaute2 (ago2), the key effector protein of mirna-mediated silencing, was present in human plasma and eluted with plasma mirnas in size-exclusion chromatography. Furthermore, immunoprecipitation of ago2 from plasma readily recovered non vesicle-associated plasma mirnas.
miRNA	hsa-miR-17	mir-17	MIMAT0000070	Homo sapiens	0	circulating	plasma	zap-70 positive b-cll (stage i-ii)	moussay e et al.	pnas 108(16):6573-8	microrna as biomarkers and regulators in b-cell chronic lymphocytic leukemia.	21460253	2011	mirneasy kit (qiagen)|taq mirna low-density array from applied biosystems	circulating mirnas can be sensitive biomarkers for cll, because certain extracellular mirnas are present in cll patient plasma at levels significantly different from healthy controls and from patients affected by other hematologic malignancies. The levels of several of these circulating mirnas also displayed significant differences between zeta-associated protein 70 (zap-70)(+) and zap-70(-) cll.
miRNA	hsa-miR-194	mir-194	MIMAT0000460	Homo sapiens	0	exosome	t cells	j77	mittelbrunn m et al.	nat commun.2:282.	unidirectional transfer of microrna-loaded exosomes from t cells to antigen-presenting cells.	21505438	2011	human mirna microarray kit	unidirectional transfer of microrna-loaded exosomes from t cells to antigen-presenting cells.
miRNA	hsa-miR-18a	mir-17	MIMAT0000072	Homo sapiens	0	exosome	plasma	normal	turchinovich a et al.	nucleic acids res. 39 (16): 7223-7233.	characterization of extracellular circulating microrna.	21609964	2011	ultracentrifugation|western blot immunoassay|real-time rt-pcr	here, authors confirmed that circulating mature mirna in contrast to mrna or snrna is strikingly stable in blood plasma and cell culture media. This is the first study to show that extracellular mirnas are predominantly exosomes/microvesicles free and are associated with ago proteins.
miRNA	hsa-miR-629*	mir-629	MIMAT0003298	Homo sapiens	0	circulating	serum	renal cell carcinoma (rcc)	wulfken lm et al.	plos one. 6(9):e25787.	micrornas in renal cell carcinoma: diagnostic implications of serum mir-1233 levels.	21984948	2011	taqman low-density array qrt-pcr	microrna levels are distinctly increased in cancer patients, although only a small subset of circulating micrornas has a tumor-specific origin. Authors identify circulating mir-1233 as a potential biomarker for rcc patients.
miRNA	hsa-miR-106a	mir-17	MIMAT0000103	Homo sapiens	0	circulating	serum	non small cell lung cancer (nsclc)	hennessey pt et al.	plos one 7(2): e32307.	serum microrna biomarkers for detection of non-small cell lung cancer	22389695	2012	mirvana paris kit (ambion)|taqman mirna qrt-pcr assays	examination of mirna expression levels in serum from a multi-institutional cohort of 50 subjects (30 nsclc patients and 20 healthy controls) identified differentially expressed mirnas. A combination of two differentially expressed mirnas mir-15b and mir-27b, was able to discriminate nsclc from healthy controls with sensitivity, specificity, positive predictive value (ppv) and negative predictive …
miRNA	hsa-miR-21	mir-21	MIMAT0000076	Homo sapiens	1	circulating	plasma	prostate cancer	Yaman Agaoglu F et al.	Tumour Biol. 32(3):583-8.	Investigation of miR-21, miR-141, and miR-221 in blood circulation of patients with prostate cancer.	21274675	2011	real-time pcr	analysis of mir-21, -141, and -221 in blood of pca patients reveals that mir-21 is more useful to differentiate pca patients from healthy controls, while the mir-141 was a better discriminator of metastatic pca from localized/local advanced disease. these results suggest that analysis of these mirnas might have clinical utility as a supplement to psa testing.
miRNA	hsa-miR-21	mir-21	MIMAT0000076	Homo sapiens	1	circulating	plasma	gastric cancer (gc)	Ma GJ et al.	Asian Pac J Cancer Prev. 14(12):7551-4.	Plasma post-operative miR-21 expression in the prognosis of gastric cancers.	24460332	2013	qrt-pcr	the results suggested plasma mir-21 could be a novel potential biomarker for gc prognosis and evaluation of surgery outcomes, especially in patients without a family history.
miRNA	hsa-let-7b	let-7	MIMAT0000063	Homo sapiens	0	exosome	serum	papillary adenocarcinoma of ovary	taylor dd et al.	gynecol oncol.110(1):13-21.	microrna signatures of tumor-derived exosomes as diagnostic biomarkers of ovarian cancer.	18589210	2008	467microrna array	microrna signatures of tumor-derived exosomes as diagnostic biomarkers of ovarian cancer.
miRNA	hsa-miR-200c	mir-8	MIMAT0000617	Homo sapiens	0	circulating	plasma	normal	mitchell ps et al.	pnas 105(30):10513-8	circulating micrornas as stable blood-based markers for cancer detection.	18663219	2008	taqman low-density array qrt-pcr	mirnas are present in human plasma in a remarkably stable form that is protected from endogenous rnase activity.
miRNA	hsa-miR-134	mir-134	MIMAT0000447	Homo sapiens	0	circulating	serum	hepatocellular carcinoma (hcc)	gui j et al.	clin sci (lond). 120(5):183-93.	serum microrna characterization identifies mir-885-5p as a potential marker for detecting liver pathologies.	20815808	2011	taqman microrna reverse transcription kit (applied biosystems) qpcr	mir-885-5p is significantly elevated in the sera of patients with liver pathologies. Data suggest that serum mirnas could serve as novel complementary biomarkers for the detection and assessment of liver pathologies.
miRNA	hsa-miR-744	mir-744	MIMAT0004945	Homo sapiens	0	exosome	plasma	normal	arroyo jd et al.	pnas 108(12):5003-8	argonaute2 complexes carry a population of circulating micrornas independent of vesicles in human plasma.	21383194	2011	size-exclusion chromatography|mirna ready-to-use pcr, human panel i, v2.m qrt-pcr arrays (exiqon)	the majority of circulating mirnas cofractionated with protein complexes rather than with vesicles. Argonaute2 (ago2), the key effector protein of mirna-mediated silencing, was present in human plasma and eluted with plasma mirnas in size-exclusion chromatography. Furthermore, immunoprecipitation of ago2 from plasma readily recovered non vesicle-associated plasma mirnas.
miRNA	hsa-miR-191	mir-191	MIMAT0000440	Homo sapiens	0	circulating	plasma	zap-70 positive b-cll (stage i-ii)	moussay e et al.	pnas 108(16):6573-8	microrna as biomarkers and regulators in b-cell chronic lymphocytic leukemia.	21460253	2011	mirneasy kit (qiagen)|taq mirna low-density array from applied biosystems	circulating mirnas can be sensitive biomarkers for cll, because certain extracellular mirnas are present in cll patient plasma at levels significantly different from healthy controls and from patients affected by other hematologic malignancies. The levels of several of these circulating mirnas also displayed significant differences between zeta-associated protein 70 (zap-70)(+) and zap-70(-) cll.
miRNA	hsa-miR-195	mir-15	MIMAT0000461	Homo sapiens	0	exosome	t cells	j77	mittelbrunn m et al.	nat commun.2:282.	unidirectional transfer of microrna-loaded exosomes from t cells to antigen-presenting cells.	21505438	2011	human mirna microarray kit	unidirectional transfer of microrna-loaded exosomes from t cells to antigen-presenting cells.
miRNA	hsa-miR-190	mir-190	MIMAT0000458	Homo sapiens	0	exosome	plasma	normal	turchinovich a et al.	nucleic acids res. 39 (16): 7223-7233.	characterization of extracellular circulating microrna.	21609964	2011	ultracentrifugation|western blot immunoassay|real-time rt-pcr	here, authors confirmed that circulating mature mirna in contrast to mrna or snrna is strikingly stable in blood plasma and cell culture media. This is the first study to show that extracellular mirnas are predominantly exosomes/microvesicles free and are associated with ago proteins.
miRNA	hsa-miR-635*			Homo sapiens	0	circulating	serum	renal cell carcinoma (rcc)	wulfken lm et al.	plos one. 6(9):e25787.	micrornas in renal cell carcinoma: diagnostic implications of serum mir-1233 levels.	21984948	2011	taqman low-density array qrt-pcr	microrna levels are distinctly increased in cancer patients, although only a small subset of circulating micrornas has a tumor-specific origin. Authors identify circulating mir-1233 as a potential biomarker for rcc patients.
miRNA	hsa-miR-106b	mir-17	MIMAT0000680	Homo sapiens	0	circulating	serum	non small cell lung cancer (nsclc)	hennessey pt et al.	plos one 7(2): e32307.	serum microrna biomarkers for detection of non-small cell lung cancer	22389695	2012	mirvana paris kit (ambion)|taqman mirna qrt-pcr assays	examination of mirna expression levels in serum from a multi-institutional cohort of 50 subjects (30 nsclc patients and 20 healthy controls) identified differentially expressed mirnas. A combination of two differentially expressed mirnas mir-15b and mir-27b, was able to discriminate nsclc from healthy controls with sensitivity, specificity, positive predictive value (ppv) and negative predictive …
miRNA	hsa-miR-141	mir-8	MIMAT0000432	Homo sapiens	1	circulating	plasma	prostate cancer	Yaman Agaoglu F et al.	Tumour Biol. 32(3):583-8.	Investigation of miR-21, miR-141, and miR-221 in blood circulation of patients with prostate cancer.	21274675	2011	real-time pcr	analysis of mir-21, -141, and -221 in blood of pca patients reveals that mir-21 is more useful to differentiate pca patients from healthy controls, while the mir-141 was a better discriminator of metastatic pca from localized/local advanced disease. these results suggest that analysis of these mirnas might have clinical utility as a supplement to psa testing.
miRNA	hsa-miR-29b	mir-29	MIMAT0000100	Homo sapiens	1	circulating	serum	Aging	Zhang H et al.	J Gerontol A Biol Sci Med Sci. 70(1):102-9.	Investigation of microRNA expression in human serum during the aging process.	25165030	2015	Solexa sequencing|stem-loop quantitative reverse-transcription PCR (RT-qPCR) assay	authors conclude that the measurement of mirnas in serum provides a novel, noninvasive approach for the identification of the aging process.
miRNA	hsa-let-7c	let-7	MIMAT0000064	Homo sapiens	0	exosome	serum	papillary adenocarcinoma of ovary	taylor dd et al.	gynecol oncol.110(1):13-21.	microrna signatures of tumor-derived exosomes as diagnostic biomarkers of ovarian cancer.	18589210	2008	467microrna array	microrna signatures of tumor-derived exosomes as diagnostic biomarkers of ovarian cancer.
miRNA	hsa-miR-20a	mir-17	MIMAT0000075	Homo sapiens	0	circulating	plasma	normal	mitchell ps et al.	pnas 105(30):10513-8	circulating micrornas as stable blood-based markers for cancer detection.	18663219	2008	taqman low-density array qrt-pcr	mirnas are present in human plasma in a remarkably stable form that is protected from endogenous rnase activity.
miRNA	hsa-miR-141	mir-8	MIMAT0000432	Homo sapiens	0	circulating	serum	hepatocellular carcinoma (hcc)	gui j et al.	clin sci (lond). 120(5):183-93.	serum microrna characterization identifies mir-885-5p as a potential marker for detecting liver pathologies.	20815808	2011	taqman microrna reverse transcription kit (applied biosystems) qpcr	mir-885-5p is significantly elevated in the sera of patients with liver pathologies. Data suggest that serum mirnas could serve as novel complementary biomarkers for the detection and assessment of liver pathologies.
miRNA	hsa-miR-886-3p		MIMAT0004906	Homo sapiens	0	exosome	plasma	normal	arroyo jd et al.	pnas 108(12):5003-8	argonaute2 complexes carry a population of circulating micrornas independent of vesicles in human plasma.	21383194	2011	size-exclusion chromatography|mirna ready-to-use pcr, human panel i, v2.m qrt-pcr arrays (exiqon)	the majority of circulating mirnas cofractionated with protein complexes rather than with vesicles. Argonaute2 (ago2), the key effector protein of mirna-mediated silencing, was present in human plasma and eluted with plasma mirnas in size-exclusion chromatography. Furthermore, immunoprecipitation of ago2 from plasma readily recovered non vesicle-associated plasma mirnas.
miRNA	hsa-miR-19b	mir-19	MIMAT0000074	Homo sapiens	0	circulating	plasma	zap-70 positive b-cll (stage i-ii)	moussay e et al.	pnas 108(16):6573-8	microrna as biomarkers and regulators in b-cell chronic lymphocytic leukemia.	21460253	2011	mirneasy kit (qiagen)|taq mirna low-density array from applied biosystems	circulating mirnas can be sensitive biomarkers for cll, because certain extracellular mirnas are present in cll patient plasma at levels significantly different from healthy controls and from patients affected by other hematologic malignancies. The levels of several of these circulating mirnas also displayed significant differences between zeta-associated protein 70 (zap-70)(+) and zap-70(-) cll.
miRNA	hsa-miR-196a	mir-196	MIMAT0000226	Homo sapiens	0	exosome	t cells	j77	mittelbrunn m et al.	nat commun.2:282.	unidirectional transfer of microrna-loaded exosomes from t cells to antigen-presenting cells.	21505438	2011	human mirna microarray kit	unidirectional transfer of microrna-loaded exosomes from t cells to antigen-presenting cells.
miRNA	hsa-miR-190b	mir-190	MIMAT0004929	Homo sapiens	0	Ago2	plasma	normal	turchinovich a et al.	nucleic acids res. 39 (16): 7223-7233.	characterization of extracellular circulating microrna.	21609964	2011	ultracentrifugation|western blot immunoassay|real-time rt-pcr	here, authors confirmed that circulating mature mirna in contrast to mrna or snrna is strikingly stable in blood plasma and cell culture media. This is the first study to show that extracellular mirnas are predominantly exosomes/microvesicles free and are associated with ago proteins.
miRNA	hsa-miR-642	mir-642	MIMAT0003312	Homo sapiens	0	circulating	serum	renal cell carcinoma (rcc)	wulfken lm et al.	plos one. 6(9):e25787.	micrornas in renal cell carcinoma: diagnostic implications of serum mir-1233 levels.	21984948	2011	taqman low-density array qrt-pcr	microrna levels are distinctly increased in cancer patients, although only a small subset of circulating micrornas has a tumor-specific origin. Authors identify circulating mir-1233 as a potential biomarker for rcc patients.
miRNA	hsa-miR-126	mir-126	MIMAT0000445	Homo sapiens	0	circulating	serum	non small cell lung cancer (nsclc)	hennessey pt et al.	plos one 7(2): e32307.	serum microrna biomarkers for detection of non-small cell lung cancer	22389695	2012	mirvana paris kit (ambion)|taqman mirna qrt-pcr assays	examination of mirna expression levels in serum from a multi-institutional cohort of 50 subjects (30 nsclc patients and 20 healthy controls) identified differentially expressed mirnas. A combination of two differentially expressed mirnas mir-15b and mir-27b, was able to discriminate nsclc from healthy controls with sensitivity, specificity, positive predictive value (ppv) and negative predictive …
miRNA	hsa-miR-221	mir-221	MIMAT0000278	Homo sapiens	1	circulating	plasma	prostate cancer	Yaman Agaoglu F et al.	Tumour Biol. 32(3):583-8.	Investigation of miR-21, miR-141, and miR-221 in blood circulation of patients with prostate cancer.	21274675	2011	real-time pcr	analysis of mir-21, -141, and -221 in blood of pca patients reveals that mir-21 is more useful to differentiate pca patients from healthy controls, while the mir-141 was a better discriminator of metastatic pca from localized/local advanced disease. these results suggest that analysis of these mirnas might have clinical utility as a supplement to psa testing.
miRNA	hsa-miR-106b	mir-17	MIMAT0000680	Homo sapiens	1	circulating	serum	Aging	Zhang H et al.	J Gerontol A Biol Sci Med Sci. 70(1):102-9.	Investigation of microRNA expression in human serum during the aging process.	25165030	2015	Solexa sequencing|stem-loop quantitative reverse-transcription PCR (RT-qPCR) assay	authors conclude that the measurement of mirnas in serum provides a novel, noninvasive approach for the identification of the aging process.
miRNA	hsa-let-7d	let-7	MIMAT0000065	Homo sapiens	0	exosome	serum	papillary adenocarcinoma of ovary	taylor dd et al.	gynecol oncol.110(1):13-21.	microrna signatures of tumor-derived exosomes as diagnostic biomarkers of ovarian cancer.	18589210	2008	467microrna array	microrna signatures of tumor-derived exosomes as diagnostic biomarkers of ovarian cancer.
miRNA	hsa-miR-20b	mir-17	MIMAT0001413	Homo sapiens	0	circulating	plasma	normal	mitchell ps et al.	pnas 105(30):10513-8	circulating micrornas as stable blood-based markers for cancer detection.	18663219	2008	taqman low-density array qrt-pcr	mirnas are present in human plasma in a remarkably stable form that is protected from endogenous rnase activity.
miRNA	hsa-miR-146a	mir-146	MIMAT0000449	Homo sapiens	0	circulating	serum	hepatocellular carcinoma (hcc)	gui j et al.	clin sci (lond). 120(5):183-93.	serum microrna characterization identifies mir-885-5p as a potential marker for detecting liver pathologies.	20815808	2011	taqman microrna reverse transcription kit (applied biosystems) qpcr	mir-885-5p is significantly elevated in the sera of patients with liver pathologies. Data suggest that serum mirnas could serve as novel complementary biomarkers for the detection and assessment of liver pathologies.
miRNA	hsa-miR-92a	mir-25	MIMAT0000092	Homo sapiens	0	Ago2	plasma	normal	arroyo jd et al.	pnas 108(12):5003-8	argonaute2 complexes carry a population of circulating micrornas independent of vesicles in human plasma.	21383194	2011	size-exclusion chromatography|mirna ready-to-use pcr, human panel i, v2.m qrt-pcr arrays (exiqon)	the majority of circulating mirnas cofractionated with protein complexes rather than with vesicles. Argonaute2 (ago2), the key effector protein of mirna-mediated silencing, was present in human plasma and eluted with plasma mirnas in size-exclusion chromatography. Furthermore, immunoprecipitation of ago2 from plasma readily recovered non vesicle-associated plasma mirnas.
miRNA	hsa-miR-222	mir-221	MIMAT0000279	Homo sapiens	0	circulating	plasma	zap-70 positive b-cll (stage i-ii)	moussay e et al.	pnas 108(16):6573-8	microrna as biomarkers and regulators in b-cell chronic lymphocytic leukemia.	21460253	2011	mirneasy kit (qiagen)|taq mirna low-density array from applied biosystems	circulating mirnas can be sensitive biomarkers for cll, because certain extracellular mirnas are present in cll patient plasma at levels significantly different from healthy controls and from patients affected by other hematologic malignancies. The levels of several of these circulating mirnas also displayed significant differences between zeta-associated protein 70 (zap-70)(+) and zap-70(-) cll.
miRNA	hsa-miR-197	mir-197	MIMAT0000227	Homo sapiens	0	exosome	t cells	j77	mittelbrunn m et al.	nat commun.2:282.	unidirectional transfer of microrna-loaded exosomes from t cells to antigen-presenting cells.	21505438	2011	human mirna microarray kit	unidirectional transfer of microrna-loaded exosomes from t cells to antigen-presenting cells.
miRNA	hsa-miR-193a-5p	mir-193	MIMAT0004614	Homo sapiens	0	Ago2	plasma	normal	turchinovich a et al.	nucleic acids res. 39 (16): 7223-7233.	characterization of extracellular circulating microrna.	21609964	2011	ultracentrifugation|western blot immunoassay|real-time rt-pcr	here, authors confirmed that circulating mature mirna in contrast to mrna or snrna is strikingly stable in blood plasma and cell culture media. This is the first study to show that extracellular mirnas are predominantly exosomes/microvesicles free and are associated with ago proteins.
miRNA	hsa-miR-7-1	mir-7	MIMAT0000252	Homo sapiens	0	circulating	serum	renal cell carcinoma (rcc)	wulfken lm et al.	plos one. 6(9):e25787.	micrornas in renal cell carcinoma: diagnostic implications of serum mir-1233 levels.	21984948	2011	taqman low-density array qrt-pcr	microrna levels are distinctly increased in cancer patients, although only a small subset of circulating micrornas has a tumor-specific origin. Authors identify circulating mir-1233 as a potential biomarker for rcc patients.
miRNA	hsa-miR-126*	mir-126	MIMAT0000444	Homo sapiens	0	circulating	serum	non small cell lung cancer (nsclc)	hennessey pt et al.	plos one 7(2): e32307.	serum microrna biomarkers for detection of non-small cell lung cancer	22389695	2012	mirvana paris kit (ambion)|taqman mirna qrt-pcr assays	examination of mirna expression levels in serum from a multi-institutional cohort of 50 subjects (30 nsclc patients and 20 healthy controls) identified differentially expressed mirnas. A combination of two differentially expressed mirnas mir-15b and mir-27b, was able to discriminate nsclc from healthy controls with sensitivity, specificity, positive predictive value (ppv) and negative predictive …
miRNA	hsa-miR-375	mir-375	MIMAT0000728	Homo sapiens	1	circulating	serum	prostate cancer	Brase JC et al.	Int J Cancer. 128(3):608-16.	Circulating miRNAs are correlated with tumor progression in prostate cancer.	20473869	2011	quantitative real-time pcr	various mirnas were highly abundant in the sera of patients with metastatic disease, and five upregulated mirnas (mirna-375, mirna-9*, mirna-141, mirna-200b and mirna-516a-3p). mirna-375 and mirna-141 expression is enhanced in prostate cancer specimens and their release into the blood is further associated with advanced cancer disease.
miRNA	hsa-miR-130b	mir-130	MIMAT0000691	Homo sapiens	1	circulating	serum	Aging	Zhang H et al.	J Gerontol A Biol Sci Med Sci. 70(1):102-9.	Investigation of microRNA expression in human serum during the aging process.	25165030	2015	Solexa sequencing|stem-loop quantitative reverse-transcription PCR (RT-qPCR) assay	authors conclude that the measurement of mirnas in serum provides a novel, noninvasive approach for the identification of the aging process.
miRNA	hsa-let-7e	let-7	MIMAT0000066	Homo sapiens	0	exosome	serum	papillary adenocarcinoma of ovary	taylor dd et al.	gynecol oncol.110(1):13-21.	microrna signatures of tumor-derived exosomes as diagnostic biomarkers of ovarian cancer.	18589210	2008	467microrna array	microrna signatures of tumor-derived exosomes as diagnostic biomarkers of ovarian cancer.
miRNA	hsa-miR-21	mir-21	MIMAT0000076	Homo sapiens	0	circulating	plasma	normal	mitchell ps et al.	pnas 105(30):10513-8	circulating micrornas as stable blood-based markers for cancer detection.	18663219	2008	taqman low-density array qrt-pcr	mirnas are present in human plasma in a remarkably stable form that is protected from endogenous rnase activity.
miRNA	hsa-miR-16	mir-15	MIMAT0000069	Homo sapiens	0	circulating	serum	hepatocellular carcinoma (hcc)	gui j et al.	clin sci (lond). 120(5):183-93.	serum microrna characterization identifies mir-885-5p as a potential marker for detecting liver pathologies.	20815808	2011	taqman microrna reverse transcription kit (applied biosystems) qpcr	mir-885-5p is significantly elevated in the sera of patients with liver pathologies. Data suggest that serum mirnas could serve as novel complementary biomarkers for the detection and assessment of liver pathologies.
miRNA	hsa-miR-93	mir-17	MIMAT0000093	Homo sapiens	0	Ago2	plasma	normal	arroyo jd et al.	pnas 108(12):5003-8	argonaute2 complexes carry a population of circulating micrornas independent of vesicles in human plasma.	21383194	2011	size-exclusion chromatography|mirna ready-to-use pcr, human panel i, v2.m qrt-pcr arrays (exiqon)	the majority of circulating mirnas cofractionated with protein complexes rather than with vesicles. Argonaute2 (ago2), the key effector protein of mirna-mediated silencing, was present in human plasma and eluted with plasma mirnas in size-exclusion chromatography. Furthermore, immunoprecipitation of ago2 from plasma readily recovered non vesicle-associated plasma mirnas.
miRNA	hsa-miR-223	mir-223	MIMAT0000280	Homo sapiens	0	circulating	plasma	zap-70 positive b-cll (stage i-ii)	moussay e et al.	pnas 108(16):6573-8	microrna as biomarkers and regulators in b-cell chronic lymphocytic leukemia.	21460253	2011	mirneasy kit (qiagen)|taq mirna low-density array from applied biosystems	circulating mirnas can be sensitive biomarkers for cll, because certain extracellular mirnas are present in cll patient plasma at levels significantly different from healthy controls and from patients affected by other hematologic malignancies. The levels of several of these circulating mirnas also displayed significant differences between zeta-associated protein 70 (zap-70)(+) and zap-70(-) cll.
miRNA	hsa-miR-198	mir-198	MIMAT0000228	Homo sapiens	0	exosome	t cells	j77	mittelbrunn m et al.	nat commun.2:282.	unidirectional transfer of microrna-loaded exosomes from t cells to antigen-presenting cells.	21505438	2011	human mirna microarray kit	unidirectional transfer of microrna-loaded exosomes from t cells to antigen-presenting cells.
miRNA	hsa-miR-193b	mir-193	MIMAT0002819	Homo sapiens	0	Ago2	plasma	normal	turchinovich a et al.	nucleic acids res. 39 (16): 7223-7233.	characterization of extracellular circulating microrna.	21609964	2011	ultracentrifugation|western blot immunoassay|real-time rt-pcr	here, authors confirmed that circulating mature mirna in contrast to mrna or snrna is strikingly stable in blood plasma and cell culture media. This is the first study to show that extracellular mirnas are predominantly exosomes/microvesicles free and are associated with ago proteins.
miRNA	hsa-miR-93	mir-17	MIMAT0000093	Homo sapiens	0	circulating	serum	renal cell carcinoma (rcc)	wulfken lm et al.	plos one. 6(9):e25787.	micrornas in renal cell carcinoma: diagnostic implications of serum mir-1233 levels.	21984948	2011	taqman low-density array qrt-pcr	microrna levels are distinctly increased in cancer patients, although only a small subset of circulating micrornas has a tumor-specific origin. Authors identify circulating mir-1233 as a potential biomarker for rcc patients.
miRNA	hsa-miR-142-3p	mir-142	MIMAT0000434	Homo sapiens	0	circulating	serum	non small cell lung cancer (nsclc)	hennessey pt et al.	plos one 7(2): e32307.	serum microrna biomarkers for detection of non-small cell lung cancer	22389695	2012	mirvana paris kit (ambion)|taqman mirna qrt-pcr assays	examination of mirna expression levels in serum from a multi-institutional cohort of 50 subjects (30 nsclc patients and 20 healthy controls) identified differentially expressed mirnas. A combination of two differentially expressed mirnas mir-15b and mir-27b, was able to discriminate nsclc from healthy controls with sensitivity, specificity, positive predictive value (ppv) and negative predictive …
miRNA	hsa-miR-9*	mir-9	MIMAT0000442	Homo sapiens	0	circulating	serum	prostate cancer	Brase JC et al.	Int J Cancer. 128(3):608-16.	Circulating miRNAs are correlated with tumor progression in prostate cancer.	20473869	2011	quantitative real-time pcr	various mirnas were highly abundant in the sera of patients with metastatic disease, and five upregulated mirnas (mirna-375, mirna-9*, mirna-141, mirna-200b and mirna-516a-3p). mirna-375 and mirna-141 expression is enhanced in prostate cancer specimens and their release into the blood is further associated with advanced cancer disease.
miRNA	hsa-miR-142-5p	mir-142	MIMAT0000433	Homo sapiens	1	circulating	serum	Aging	Zhang H et al.	J Gerontol A Biol Sci Med Sci. 70(1):102-9.	Investigation of microRNA expression in human serum during the aging process.	25165030	2015	Solexa sequencing|stem-loop quantitative reverse-transcription PCR (RT-qPCR) assay	authors conclude that the measurement of mirnas in serum provides a novel, noninvasive approach for the identification of the aging process.
miRNA	hsa-let-7f	let-7	MIMAT0000067	Homo sapiens	0	exosome	serum	papillary adenocarcinoma of ovary	taylor dd et al.	gynecol oncol.110(1):13-21.	microrna signatures of tumor-derived exosomes as diagnostic biomarkers of ovarian cancer.	18589210	2008	467microrna array	microrna signatures of tumor-derived exosomes as diagnostic biomarkers of ovarian cancer.
miRNA	hsa-miR-210	mir-210	MIMAT0000267	Homo sapiens	0	circulating	plasma	normal	mitchell ps et al.	pnas 105(30):10513-8	circulating micrornas as stable blood-based markers for cancer detection.	18663219	2008	taqman low-density array qrt-pcr	mirnas are present in human plasma in a remarkably stable form that is protected from endogenous rnase activity.
miRNA	hsa-miR-181a	mir-181	MIMAT0000256	Homo sapiens	0	circulating	serum	hepatocellular carcinoma (hcc)	gui j et al.	clin sci (lond). 120(5):183-93.	serum microrna characterization identifies mir-885-5p as a potential marker for detecting liver pathologies.	20815808	2011	taqman microrna reverse transcription kit (applied biosystems) qpcr	mir-885-5p is significantly elevated in the sera of patients with liver pathologies. Data suggest that serum mirnas could serve as novel complementary biomarkers for the detection and assessment of liver pathologies.
miRNA	hsa-miR-940	mir-940	MIMAT0004983	Homo sapiens	0	exosome	plasma	normal	arroyo jd et al.	pnas 108(12):5003-8	argonaute2 complexes carry a population of circulating micrornas independent of vesicles in human plasma.	21383194	2011	size-exclusion chromatography|mirna ready-to-use pcr, human panel i, v2.m qrt-pcr arrays (exiqon)	the majority of circulating mirnas cofractionated with protein complexes rather than with vesicles. Argonaute2 (ago2), the key effector protein of mirna-mediated silencing, was present in human plasma and eluted with plasma mirnas in size-exclusion chromatography. Furthermore, immunoprecipitation of ago2 from plasma readily recovered non vesicle-associated plasma mirnas.
miRNA	hsa-miR-24	mir-24	MIMAT0000080	Homo sapiens	0	circulating	plasma	zap-70 positive b-cll (stage i-ii)	moussay e et al.	pnas 108(16):6573-8	microrna as biomarkers and regulators in b-cell chronic lymphocytic leukemia.	21460253	2011	mirneasy kit (qiagen)|taq mirna low-density array from applied biosystems	circulating mirnas can be sensitive biomarkers for cll, because certain extracellular mirnas are present in cll patient plasma at levels significantly different from healthy controls and from patients affected by other hematologic malignancies. The levels of several of these circulating mirnas also displayed significant differences between zeta-associated protein 70 (zap-70)(+) and zap-70(-) cll.
miRNA	hsa-miR-199b-5p	mir-199	MIMAT0000263	Homo sapiens	0	exosome	t cells	j77	mittelbrunn m et al.	nat commun.2:282.	unidirectional transfer of microrna-loaded exosomes from t cells to antigen-presenting cells.	21505438	2011	human mirna microarray kit	unidirectional transfer of microrna-loaded exosomes from t cells to antigen-presenting cells.
miRNA	hsa-miR-19b-1*	mir-19	MIMAT0004491	Homo sapiens	0	Ago2	plasma	normal	turchinovich a et al.	nucleic acids res. 39 (16): 7223-7233.	characterization of extracellular circulating microrna.	21609964	2011	ultracentrifugation|western blot immunoassay|real-time rt-pcr	here, authors confirmed that circulating mature mirna in contrast to mrna or snrna is strikingly stable in blood plasma and cell culture media. This is the first study to show that extracellular mirnas are predominantly exosomes/microvesicles free and are associated with ago proteins.
miRNA	hsa-miR-942	mir-942	MIMAT0004985	Homo sapiens	0	circulating	serum	renal cell carcinoma (rcc)	wulfken lm et al.	plos one. 6(9):e25787.	micrornas in renal cell carcinoma: diagnostic implications of serum mir-1233 levels.	21984948	2011	taqman low-density array qrt-pcr	microrna levels are distinctly increased in cancer patients, although only a small subset of circulating micrornas has a tumor-specific origin. Authors identify circulating mir-1233 as a potential biomarker for rcc patients.
miRNA	hsa-miR-150	mir-150	MIMAT0000451	Homo sapiens	0	circulating	serum	non small cell lung cancer (nsclc)	hennessey pt et al.	plos one 7(2): e32307.	serum microrna biomarkers for detection of non-small cell lung cancer	22389695	2012	mirvana paris kit (ambion)|taqman mirna qrt-pcr assays	examination of mirna expression levels in serum from a multi-institutional cohort of 50 subjects (30 nsclc patients and 20 healthy controls) identified differentially expressed mirnas. A combination of two differentially expressed mirnas mir-15b and mir-27b, was able to discriminate nsclc from healthy controls with sensitivity, specificity, positive predictive value (ppv) and negative predictive …
miRNA	hsa-miR-141	mir-8	MIMAT0000432	Homo sapiens	1	circulating	serum	prostate cancer	Brase JC et al.	Int J Cancer. 128(3):608-16.	Circulating miRNAs are correlated with tumor progression in prostate cancer.	20473869	2011	quantitative real-time pcr	various mirnas were highly abundant in the sera of patients with metastatic disease, and five upregulated mirnas (mirna-375, mirna-9*, mirna-141, mirna-200b and mirna-516a-3p). mirna-375 and mirna-141 expression is enhanced in prostate cancer specimens and their release into the blood is further associated with advanced cancer disease.
miRNA	hsa-miR-340	mir-340	MIMAT0004692	Homo sapiens	1	circulating	serum	Aging	Zhang H et al.	J Gerontol A Biol Sci Med Sci. 70(1):102-9.	Investigation of microRNA expression in human serum during the aging process.	25165030	2015	Solexa sequencing|stem-loop quantitative reverse-transcription PCR (RT-qPCR) assay	authors conclude that the measurement of mirnas in serum provides a novel, noninvasive approach for the identification of the aging process.
miRNA	hsa-let-7g	let-7	MIMAT0000414	Homo sapiens	0	exosome	serum	papillary adenocarcinoma of ovary	taylor dd et al.	gynecol oncol.110(1):13-21.	microrna signatures of tumor-derived exosomes as diagnostic biomarkers of ovarian cancer.	18589210	2008	467microrna array	microrna signatures of tumor-derived exosomes as diagnostic biomarkers of ovarian cancer.
miRNA	hsa-miR-22	mir-22	MIMAT0000077	Homo sapiens	0	circulating	plasma	normal	mitchell ps et al.	pnas 105(30):10513-8	circulating micrornas as stable blood-based markers for cancer detection.	18663219	2008	taqman low-density array qrt-pcr	mirnas are present in human plasma in a remarkably stable form that is protected from endogenous rnase activity.
miRNA	hsa-miR-18a	mir-17	MIMAT0000072	Homo sapiens	0	circulating	serum	hepatocellular carcinoma (hcc)	gui j et al.	clin sci (lond). 120(5):183-93.	serum microrna characterization identifies mir-885-5p as a potential marker for detecting liver pathologies.	20815808	2011	taqman microrna reverse transcription kit (applied biosystems) qpcr	mir-885-5p is significantly elevated in the sera of patients with liver pathologies. Data suggest that serum mirnas could serve as novel complementary biomarkers for the detection and assessment of liver pathologies.
miRNA	hsa-miR-99a	mir-99	MIMAT0000097	Homo sapiens	0	Ago2	plasma	normal	arroyo jd et al.	pnas 108(12):5003-8	argonaute2 complexes carry a population of circulating micrornas independent of vesicles in human plasma.	21383194	2011	size-exclusion chromatography|mirna ready-to-use pcr, human panel i, v2.m qrt-pcr arrays (exiqon)	the majority of circulating mirnas cofractionated with protein complexes rather than with vesicles. Argonaute2 (ago2), the key effector protein of mirna-mediated silencing, was present in human plasma and eluted with plasma mirnas in size-exclusion chromatography. Furthermore, immunoprecipitation of ago2 from plasma readily recovered non vesicle-associated plasma mirnas.
miRNA	hsa-miR-320	mir-320	MIMAT0000510	Homo sapiens	0	circulating	plasma	zap-70 positive b-cll (stage i-ii)	moussay e et al.	pnas 108(16):6573-8	microrna as biomarkers and regulators in b-cell chronic lymphocytic leukemia.	21460253	2011	mirneasy kit (qiagen)|taq mirna low-density array from applied biosystems	circulating mirnas can be sensitive biomarkers for cll, because certain extracellular mirnas are present in cll patient plasma at levels significantly different from healthy controls and from patients affected by other hematologic malignancies. The levels of several of these circulating mirnas also displayed significant differences between zeta-associated protein 70 (zap-70)(+) and zap-70(-) cll.
miRNA	hsa-miR-19a	mir-19	MIMAT0000073	Homo sapiens	0	exosome	t cells	j77	mittelbrunn m et al.	nat commun.2:282.	unidirectional transfer of microrna-loaded exosomes from t cells to antigen-presenting cells.	21505438	2011	human mirna microarray kit	unidirectional transfer of microrna-loaded exosomes from t cells to antigen-presenting cells.
miRNA	hsa-miR-200b	mir-8	MIMAT0000318	Homo sapiens	0	Ago2	plasma	normal	turchinovich a et al.	nucleic acids res. 39 (16): 7223-7233.	characterization of extracellular circulating microrna.	21609964	2011	ultracentrifugation|western blot immunoassay|real-time rt-pcr	here, authors confirmed that circulating mature mirna in contrast to mrna or snrna is strikingly stable in blood plasma and cell culture media. This is the first study to show that extracellular mirnas are predominantly exosomes/microvesicles free and are associated with ago proteins.
miRNA	hsa-miR-29a	mir-29	MIMAT0000086	Homo sapiens	1	circulating	serum	Colorectal liver metastasis (crlm)	wang lg et al.	cancer epidemiol. 36(1):e61-7.	serum microrna-29a is a promising novel marker for early detection of colorectal liver metastasis.	22018950	2012	real-time rt-pcr	serum mir-29a was significantly higher in colorectal liver metastasis (crlm) patients than in crc patients.
miRNA	hsa-miR-15a	mir-15	MIMAT0000068	Homo sapiens	0	circulating	serum	non small cell lung cancer (nsclc)	hennessey pt et al.	plos one 7(2): e32307.	serum microrna biomarkers for detection of non-small cell lung cancer	22389695	2012	mirvana paris kit (ambion)|taqman mirna qrt-pcr assays	examination of mirna expression levels in serum from a multi-institutional cohort of 50 subjects (30 nsclc patients and 20 healthy controls) identified differentially expressed mirnas. A combination of two differentially expressed mirnas mir-15b and mir-27b, was able to discriminate nsclc from healthy controls with sensitivity, specificity, positive predictive value (ppv) and negative predictive …
miRNA	hsa-miR-200b	mir-8	MIMAT0000318	Homo sapiens	0	circulating	serum	prostate cancer	Brase JC et al.	Int J Cancer. 128(3):608-16.	Circulating miRNAs are correlated with tumor progression in prostate cancer.	20473869	2011	quantitative real-time pcr	various mirnas were highly abundant in the sera of patients with metastatic disease, and five upregulated mirnas (mirna-375, mirna-9*, mirna-141, mirna-200b and mirna-516a-3p). mirna-375 and mirna-141 expression is enhanced in prostate cancer specimens and their release into the blood is further associated with advanced cancer disease.
miRNA	hsa-miR-92a	mir-25	MIMAT0000092	Homo sapiens	1	circulating	serum	Aging	Zhang H et al.	J Gerontol A Biol Sci Med Sci. 70(1):102-9.	Investigation of microRNA expression in human serum during the aging process.	25165030	2015	Solexa sequencing|stem-loop quantitative reverse-transcription PCR (RT-qPCR) assay	authors conclude that the measurement of mirnas in serum provides a novel, noninvasive approach for the identification of the aging process.
miRNA	hsa-let-7i	let-7	MIMAT0000415	Homo sapiens	0	exosome	serum	papillary adenocarcinoma of ovary	taylor dd et al.	gynecol oncol.110(1):13-21.	microrna signatures of tumor-derived exosomes as diagnostic biomarkers of ovarian cancer.	18589210	2008	467microrna array	microrna signatures of tumor-derived exosomes as diagnostic biomarkers of ovarian cancer.
miRNA	hsa-miR-221	mir-221	MIMAT0000278	Homo sapiens	0	circulating	plasma	normal	mitchell ps et al.	pnas 105(30):10513-8	circulating micrornas as stable blood-based markers for cancer detection.	18663219	2008	taqman low-density array qrt-pcr	mirnas are present in human plasma in a remarkably stable form that is protected from endogenous rnase activity.
miRNA	hsa-miR-192	mir-192	MIMAT0000222	Homo sapiens	0	circulating	serum	hepatocellular carcinoma (hcc)	gui j et al.	clin sci (lond). 120(5):183-93.	serum microrna characterization identifies mir-885-5p as a potential marker for detecting liver pathologies.	20815808	2011	taqman microrna reverse transcription kit (applied biosystems) qpcr	mir-885-5p is significantly elevated in the sera of patients with liver pathologies. Data suggest that serum mirnas could serve as novel complementary biomarkers for the detection and assessment of liver pathologies.
miRNA	hsa-miR-99b	mir-99	MIMAT0000689	Homo sapiens	0	circulating	plasma	normal	arroyo jd et al.	pnas 108(12):5003-8	argonaute2 complexes carry a population of circulating micrornas independent of vesicles in human plasma.	21383194	2011	size-exclusion chromatography|mirna ready-to-use pcr, human panel i, v2.m qrt-pcr arrays (exiqon)	the majority of circulating mirnas cofractionated with protein complexes rather than with vesicles. Argonaute2 (ago2), the key effector protein of mirna-mediated silencing, was present in human plasma and eluted with plasma mirnas in size-exclusion chromatography. Furthermore, immunoprecipitation of ago2 from plasma readily recovered non vesicle-associated plasma mirnas.
miRNA	hsa-miR-378	mir-378	MIMAT0000732	Homo sapiens	0	circulating	plasma	zap-70 positive b-cll (stage i-ii)	moussay e et al.	pnas 108(16):6573-8	microrna as biomarkers and regulators in b-cell chronic lymphocytic leukemia.	21460253	2011	mirneasy kit (qiagen)|taq mirna low-density array from applied biosystems	circulating mirnas can be sensitive biomarkers for cll, because certain extracellular mirnas are present in cll patient plasma at levels significantly different from healthy controls and from patients affected by other hematologic malignancies. The levels of several of these circulating mirnas also displayed significant differences between zeta-associated protein 70 (zap-70)(+) and zap-70(-) cll.
miRNA	hsa-miR-19b	mir-19	MIMAT0000074	Homo sapiens	0	exosome	t cells	j77	mittelbrunn m et al.	nat commun.2:282.	unidirectional transfer of microrna-loaded exosomes from t cells to antigen-presenting cells.	21505438	2011	human mirna microarray kit	unidirectional transfer of microrna-loaded exosomes from t cells to antigen-presenting cells.
miRNA	hsa-miR-200c	mir-8	MIMAT0000617	Homo sapiens	0	Ago2	plasma	normal	turchinovich a et al.	nucleic acids res. 39 (16): 7223-7233.	characterization of extracellular circulating microrna.	21609964	2011	ultracentrifugation|western blot immunoassay|real-time rt-pcr	here, authors confirmed that circulating mature mirna in contrast to mrna or snrna is strikingly stable in blood plasma and cell culture media. This is the first study to show that extracellular mirnas are predominantly exosomes/microvesicles free and are associated with ago proteins.
miRNA	hsa-miR-16	mir-15	MIMAT0000069	Homo sapiens	0	circulating	serum	Chronic type C hepatitis	bihrer v et al.	plos one 6(10): e26971.	serum microrna-21 as marker for necroinflammation in hepatitis c patients with and without hepatocellular carcinoma.	22066022	2011	tri reagentls (sigma-aldrich, st. louis, mo), chloroform and the mirvana rna isolation kit (ambion-abi, austin, tx)|taqman mirna reverse transcription kit	the serum mir-21 level is a marker for necroinflammatory activity, but does not differ between patients with hcv and hcv-induced hcc.
miRNA	hsa-miR-181c	mir-181	MIMAT0000258	Homo sapiens	0	circulating	serum	non small cell lung cancer (nsclc)	hennessey pt et al.	plos one 7(2): e32307.	serum microrna biomarkers for detection of non-small cell lung cancer	22389695	2012	mirvana paris kit (ambion)|taqman mirna qrt-pcr assays	examination of mirna expression levels in serum from a multi-institutional cohort of 50 subjects (30 nsclc patients and 20 healthy controls) identified differentially expressed mirnas. A combination of two differentially expressed mirnas mir-15b and mir-27b, was able to discriminate nsclc from healthy controls with sensitivity, specificity, positive predictive value (ppv) and negative predictive …
miRNA	hsa-miR-516a-3p	mir-515	MIMAT0006778	Homo sapiens	0	circulating	serum	prostate cancer	Brase JC et al.	Int J Cancer. 128(3):608-16.	Circulating miRNAs are correlated with tumor progression in prostate cancer.	20473869	2011	quantitative real-time pcr	various mirnas were highly abundant in the sera of patients with metastatic disease, and five upregulated mirnas (mirna-375, mirna-9*, mirna-141, mirna-200b and mirna-516a-3p). mirna-375 and mirna-141 expression is enhanced in prostate cancer specimens and their release into the blood is further associated with advanced cancer disease.
miRNA	hsa-miR-222	mir-221	MIMAT0000279	Homo sapiens	1	circulating	serum	Aging	Zhang H et al.	J Gerontol A Biol Sci Med Sci. 70(1):102-9.	Investigation of microRNA expression in human serum during the aging process.	25165030	2015	Solexa sequencing|stem-loop quantitative reverse-transcription PCR (RT-qPCR) assay	authors conclude that the measurement of mirnas in serum provides a novel, noninvasive approach for the identification of the aging process.
miRNA	hsa-miR-100	mir-99	MIMAT0000098	Homo sapiens	0	exosome	serum	papillary adenocarcinoma of ovary	taylor dd et al.	gynecol oncol.110(1):13-21.	microrna signatures of tumor-derived exosomes as diagnostic biomarkers of ovarian cancer.	18589210	2008	467microrna array	microrna signatures of tumor-derived exosomes as diagnostic biomarkers of ovarian cancer.
miRNA	hsa-miR-222	mir-221	MIMAT0000279	Homo sapiens	0	circulating	plasma	normal	mitchell ps et al.	pnas 105(30):10513-8	circulating micrornas as stable blood-based markers for cancer detection.	18663219	2008	taqman low-density array qrt-pcr	mirnas are present in human plasma in a remarkably stable form that is protected from endogenous rnase activity.
miRNA	hsa-miR-193b	mir-193	MIMAT0002819	Homo sapiens	0	circulating	serum	hepatocellular carcinoma (hcc)	gui j et al.	clin sci (lond). 120(5):183-93.	serum microrna characterization identifies mir-885-5p as a potential marker for detecting liver pathologies.	20815808	2011	taqman microrna reverse transcription kit (applied biosystems) qpcr	mir-885-5p is significantly elevated in the sera of patients with liver pathologies. Data suggest that serum mirnas could serve as novel complementary biomarkers for the detection and assessment of liver pathologies.
miRNA	hsa-let-7a	let-7	MIMAT0000062	Homo sapiens	0	exosome	serum	normal	arroyo jd et al.	pnas 108(12):5003-8	argonaute2 complexes carry a population of circulating micrornas independent of vesicles in human plasma.	21383194	2011	size-exclusion chromatography|mirna ready-to-use pcr, human panel i, v2.m qrt-pcr arrays (exiqon)	the majority of circulating mirnas cofractionated with protein complexes rather than with vesicles. Argonaute2 (ago2), the key effector protein of mirna-mediated silencing, was present in human plasma and eluted with plasma mirnas in size-exclusion chromatography. Furthermore, immunoprecipitation of ago2 from plasma readily recovered non vesicle-associated plasma mirnas.
miRNA	hsa-miR-484	mir-484	MIMAT0002174	Homo sapiens	0	circulating	plasma	zap-70 positive b-cll (stage i-ii)	moussay e et al.	pnas 108(16):6573-8	microrna as biomarkers and regulators in b-cell chronic lymphocytic leukemia.	21460253	2011	mirneasy kit (qiagen)|taq mirna low-density array from applied biosystems	circulating mirnas can be sensitive biomarkers for cll, because certain extracellular mirnas are present in cll patient plasma at levels significantly different from healthy controls and from patients affected by other hematologic malignancies. The levels of several of these circulating mirnas also displayed significant differences between zeta-associated protein 70 (zap-70)(+) and zap-70(-) cll.
miRNA	hsa-miR-19b-1*	mir-19	MIMAT0004491	Homo sapiens	0	exosome	t cells	j77	mittelbrunn m et al.	nat commun.2:282.	unidirectional transfer of microrna-loaded exosomes from t cells to antigen-presenting cells.	21505438	2011	human mirna microarray kit	unidirectional transfer of microrna-loaded exosomes from t cells to antigen-presenting cells.
miRNA	hsa-miR-204	mir-204	MIMAT0000265	Homo sapiens	0	Ago2	plasma	normal	turchinovich a et al.	nucleic acids res. 39 (16): 7223-7233.	characterization of extracellular circulating microrna.	21609964	2011	ultracentrifugation|western blot immunoassay|real-time rt-pcr	here, authors confirmed that circulating mature mirna in contrast to mrna or snrna is strikingly stable in blood plasma and cell culture media. This is the first study to show that extracellular mirnas are predominantly exosomes/microvesicles free and are associated with ago proteins.
miRNA	hsa-miR-21	mir-21	MIMAT0000076	Homo sapiens	0	circulating	serum	Chronic type C hepatitis	bihrer v et al.	plos one 6(10): e26971.	serum microrna-21 as marker for necroinflammation in hepatitis c patients with and without hepatocellular carcinoma.	22066022	2011	tri reagentls (sigma-aldrich, st. louis, mo), chloroform and the mirvana rna isolation kit (ambion-abi, austin, tx)|taqman mirna reverse transcription kit	the serum mir-21 level is a marker for necroinflammatory activity, but does not differ between patients with hcv and hcv-induced hcc.
miRNA	hsa-miR-182	mir-182	MIMAT0000259	Homo sapiens	0	circulating	serum	non small cell lung cancer (nsclc)	hennessey pt et al.	plos one 7(2): e32307.	serum microrna biomarkers for detection of non-small cell lung cancer	22389695	2012	mirvana paris kit (ambion)|taqman mirna qrt-pcr assays	examination of mirna expression levels in serum from a multi-institutional cohort of 50 subjects (30 nsclc patients and 20 healthy controls) identified differentially expressed mirnas. A combination of two differentially expressed mirnas mir-15b and mir-27b, was able to discriminate nsclc from healthy controls with sensitivity, specificity, positive predictive value (ppv) and negative predictive …
miRNA	hsa-miR-16	mir-15	MIMAT0000069	Homo sapiens	0	circulating	serum	prostate cancer	Lodes MJ et al.	PLoS One. 4(7):e6229.	Detection of cancer with serum miRNAs on an oligonucleotide microarray.	19597549	2009	pan-human microrna high density microarray	this study is focused on the evaluation of mirna expression patterns in human serum for five types of human cancer, prostate, colon, ovarian, breast and lung, using a pan-human microrna, high density microarray.
miRNA	hsa-miR-375	mir-375	MIMAT0000728	Homo sapiens	1	circulating	serum	Aging	Zhang H et al.	J Gerontol A Biol Sci Med Sci. 70(1):102-9.	Investigation of microRNA expression in human serum during the aging process.	25165030	2015	Solexa sequencing|stem-loop quantitative reverse-transcription PCR (RT-qPCR) assay	authors conclude that the measurement of mirnas in serum provides a novel, noninvasive approach for the identification of the aging process.
miRNA	hsa-miR-101	mir-101	MIMAT0000099	Homo sapiens	0	exosome	serum	papillary adenocarcinoma of ovary	taylor dd et al.	gynecol oncol.110(1):13-21.	microrna signatures of tumor-derived exosomes as diagnostic biomarkers of ovarian cancer.	18589210	2008	467microrna array	microrna signatures of tumor-derived exosomes as diagnostic biomarkers of ovarian cancer.
miRNA	hsa-miR-223	mir-223	MIMAT0000280	Homo sapiens	0	circulating	plasma	normal	mitchell ps et al.	pnas 105(30):10513-8	circulating micrornas as stable blood-based markers for cancer detection.	18663219	2008	taqman low-density array qrt-pcr	mirnas are present in human plasma in a remarkably stable form that is protected from endogenous rnase activity.
miRNA	hsa-miR-194	mir-194	MIMAT0000460	Homo sapiens	0	circulating	serum	hepatocellular carcinoma (hcc)	gui j et al.	clin sci (lond). 120(5):183-93.	serum microrna characterization identifies mir-885-5p as a potential marker for detecting liver pathologies.	20815808	2011	taqman microrna reverse transcription kit (applied biosystems) qpcr	mir-885-5p is significantly elevated in the sera of patients with liver pathologies. Data suggest that serum mirnas could serve as novel complementary biomarkers for the detection and assessment of liver pathologies.
miRNA	hsa-let-7b	let-7	MIMAT0000063	Homo sapiens	0	Ago2	serum	normal	arroyo jd et al.	pnas 108(12):5003-8	argonaute2 complexes carry a population of circulating micrornas independent of vesicles in human plasma.	21383194	2011	size-exclusion chromatography|mirna ready-to-use pcr, human panel i, v2.m qrt-pcr arrays (exiqon)	the majority of circulating mirnas cofractionated with protein complexes rather than with vesicles. Argonaute2 (ago2), the key effector protein of mirna-mediated silencing, was present in human plasma and eluted with plasma mirnas in size-exclusion chromatography. Furthermore, immunoprecipitation of ago2 from plasma readily recovered non vesicle-associated plasma mirnas.
miRNA	hsa-miR-486-5p	mir-486	MIMAT0002177	Homo sapiens	0	circulating	plasma	zap-70 positive b-cll (stage i-ii)	moussay e et al.	pnas 108(16):6573-8	microrna as biomarkers and regulators in b-cell chronic lymphocytic leukemia.	21460253	2011	mirneasy kit (qiagen)|taq mirna low-density array from applied biosystems	circulating mirnas can be sensitive biomarkers for cll, because certain extracellular mirnas are present in cll patient plasma at levels significantly different from healthy controls and from patients affected by other hematologic malignancies. The levels of several of these circulating mirnas also displayed significant differences between zeta-associated protein 70 (zap-70)(+) and zap-70(-) cll.
miRNA	hsa-miR-200a*	mir-8	MIMAT0001620	Homo sapiens	0	exosome	t cells	j77	mittelbrunn m et al.	nat commun.2:282.	unidirectional transfer of microrna-loaded exosomes from t cells to antigen-presenting cells.	21505438	2011	human mirna microarray kit	unidirectional transfer of microrna-loaded exosomes from t cells to antigen-presenting cells.
miRNA	hsa-miR-205	mir-205	MIMAT0000266	Homo sapiens	0	Ago2	plasma	normal	turchinovich a et al.	nucleic acids res. 39 (16): 7223-7233.	characterization of extracellular circulating microrna.	21609964	2011	ultracentrifugation|western blot immunoassay|real-time rt-pcr	here, authors confirmed that circulating mature mirna in contrast to mrna or snrna is strikingly stable in blood plasma and cell culture media. This is the first study to show that extracellular mirnas are predominantly exosomes/microvesicles free and are associated with ago proteins.
miRNA	hsa-miR-16	mir-15	MIMAT0000069	Homo sapiens	0	circulating	serum	Chronic hepatitis c infection (chc)-associated hcc	bihrer v et al.	plos one 6(10): e26971.	serum microrna-21 as marker for necroinflammation in hepatitis c patients with and without hepatocellular carcinoma.	22066022	2011	tri reagentls (sigma-aldrich, st. louis, mo), chloroform and the mirvana rna isolation kit (ambion-abi, austin, tx)|taqman mirna reverse transcription kit	the serum mir-21 level is a marker for necroinflammatory activity, but does not differ between patients with hcv and hcv-induced hcc.
miRNA	hsa-miR-25	mir-25	MIMAT0000081	Homo sapiens	0	circulating	serum	non small cell lung cancer (nsclc)	hennessey pt et al.	plos one 7(2): e32307.	serum microrna biomarkers for detection of non-small cell lung cancer	22389695	2012	mirvana paris kit (ambion)|taqman mirna qrt-pcr assays	examination of mirna expression levels in serum from a multi-institutional cohort of 50 subjects (30 nsclc patients and 20 healthy controls) identified differentially expressed mirnas. A combination of two differentially expressed mirnas mir-15b and mir-27b, was able to discriminate nsclc from healthy controls with sensitivity, specificity, positive predictive value (ppv) and negative predictive …
miRNA	hsa-miR-92a	mir-25	MIMAT0000092	Homo sapiens	0	circulating	serum	prostate cancer	Lodes MJ et al.	PLoS One. 4(7):e6229.	Detection of cancer with serum miRNAs on an oligonucleotide microarray.	19597549	2009	pan-human microrna high density microarray	this study is focused on the evaluation of mirna expression patterns in human serum for five types of human cancer, prostate, colon, ovarian, breast and lung, using a pan-human microrna, high density microarray.
miRNA	hsa-miR-19b	mir-19	MIMAT0000074	Homo sapiens	0	microparticle	plasma	unstable angina	Li S et al.	J Mol Cell Cardiol. 75:49-57.	MicroRNA-19b functions as potential anti-thrombotic protector in patients with unstable angina by targeting tissue factor.	24998411	2014	real-time pcr	the study indicates that in ua patients, the increase of mir-19b wrapped in emps due to endothelial dysfunction may partially contribute to the circulating mir-19b elevation and mir-19b may play an anti-thrombotic role by inhibiting the expression of tf in ecs.
miRNA	hsa-miR-103	mir-103	MIMAT0000101	Homo sapiens	0	exosome	serum	papillary adenocarcinoma of ovary	taylor dd et al.	gynecol oncol.110(1):13-21.	microrna signatures of tumor-derived exosomes as diagnostic biomarkers of ovarian cancer.	18589210	2008	467microrna array	microrna signatures of tumor-derived exosomes as diagnostic biomarkers of ovarian cancer.
miRNA	hsa-miR-224	mir-224	MIMAT0000281	Homo sapiens	0	circulating	plasma	normal	mitchell ps et al.	pnas 105(30):10513-8	circulating micrornas as stable blood-based markers for cancer detection.	18663219	2008	taqman low-density array qrt-pcr	mirnas are present in human plasma in a remarkably stable form that is protected from endogenous rnase activity.
miRNA	hsa-miR-215	mir-192	MIMAT0000272	Homo sapiens	0	circulating	serum	hepatocellular carcinoma (hcc)	gui j et al.	clin sci (lond). 120(5):183-93.	serum microrna characterization identifies mir-885-5p as a potential marker for detecting liver pathologies.	20815808	2011	taqman microrna reverse transcription kit (applied biosystems) qpcr	mir-885-5p is significantly elevated in the sera of patients with liver pathologies. Data suggest that serum mirnas could serve as novel complementary biomarkers for the detection and assessment of liver pathologies.
miRNA	hsa-let-7d*	let-7	MIMAT0004484	Homo sapiens	0	Ago2	serum	normal	arroyo jd et al.	pnas 108(12):5003-8	argonaute2 complexes carry a population of circulating micrornas independent of vesicles in human plasma.	21383194	2011	size-exclusion chromatography|mirna ready-to-use pcr, human panel i, v2.m qrt-pcr arrays (exiqon)	the majority of circulating mirnas cofractionated with protein complexes rather than with vesicles. Argonaute2 (ago2), the key effector protein of mirna-mediated silencing, was present in human plasma and eluted with plasma mirnas in size-exclusion chromatography. Furthermore, immunoprecipitation of ago2 from plasma readily recovered non vesicle-associated plasma mirnas.
miRNA	hsa-miR-518f	mir-515	MIMAT0002842	Homo sapiens	0	circulating	plasma	zap-70 positive b-cll (stage i-ii)	moussay e et al.	pnas 108(16):6573-8	microrna as biomarkers and regulators in b-cell chronic lymphocytic leukemia.	21460253	2011	mirneasy kit (qiagen)|taq mirna low-density array from applied biosystems	circulating mirnas can be sensitive biomarkers for cll, because certain extracellular mirnas are present in cll patient plasma at levels significantly different from healthy controls and from patients affected by other hematologic malignancies. The levels of several of these circulating mirnas also displayed significant differences between zeta-associated protein 70 (zap-70)(+) and zap-70(-) cll.
miRNA	hsa-miR-200b*	mir-8	MIMAT0004571	Homo sapiens	0	exosome	t cells	j77	mittelbrunn m et al.	nat commun.2:282.	unidirectional transfer of microrna-loaded exosomes from t cells to antigen-presenting cells.	21505438	2011	human mirna microarray kit	unidirectional transfer of microrna-loaded exosomes from t cells to antigen-presenting cells.
miRNA	hsa-miR-212	mir-132	MIMAT0000269	Homo sapiens	0	Ago2	plasma	normal	turchinovich a et al.	nucleic acids res. 39 (16): 7223-7233.	characterization of extracellular circulating microrna.	21609964	2011	ultracentrifugation|western blot immunoassay|real-time rt-pcr	here, authors confirmed that circulating mature mirna in contrast to mrna or snrna is strikingly stable in blood plasma and cell culture media. This is the first study to show that extracellular mirnas are predominantly exosomes/microvesicles free and are associated with ago proteins.
miRNA	hsa-miR-21	mir-21	MIMAT0000076	Homo sapiens	0	circulating	serum	Chronic hepatitis c infection (chc)-associated hcc	bihrer v et al.	plos one 6(10): e26971.	serum microrna-21 as marker for necroinflammation in hepatitis c patients with and without hepatocellular carcinoma.	22066022	2011	tri reagentls (sigma-aldrich, st. louis, mo), chloroform and the mirvana rna isolation kit (ambion-abi, austin, tx)|taqman mirna reverse transcription kit	the serum mir-21 level is a marker for necroinflammatory activity, but does not differ between patients with hcv and hcv-induced hcc.
miRNA	hsa-miR-26b	mir-26	MIMAT0000083	Homo sapiens	0	circulating	serum	non small cell lung cancer (nsclc)	hennessey pt et al.	plos one 7(2): e32307.	serum microrna biomarkers for detection of non-small cell lung cancer	22389695	2012	mirvana paris kit (ambion)|taqman mirna qrt-pcr assays	examination of mirna expression levels in serum from a multi-institutional cohort of 50 subjects (30 nsclc patients and 20 healthy controls) identified differentially expressed mirnas. A combination of two differentially expressed mirnas mir-15b and mir-27b, was able to discriminate nsclc from healthy controls with sensitivity, specificity, positive predictive value (ppv) and negative predictive …
miRNA	hsa-miR-103	mir-103	MIMAT0000101	Homo sapiens	0	circulating	serum	prostate cancer	Lodes MJ et al.	PLoS One. 4(7):e6229.	Detection of cancer with serum miRNAs on an oligonucleotide microarray.	19597549	2009	pan-human microrna high density microarray	this study is focused on the evaluation of mirna expression patterns in human serum for five types of human cancer, prostate, colon, ovarian, breast and lung, using a pan-human microrna, high density microarray.
miRNA	hsa-miR-21	mir-21	MIMAT0000076	Homo sapiens	1	circulating	serum	pancreatic ductal adenocarcinoma (pdac)	Song WF et al.	Asian Pac J Cancer Prev. 14(12):7529-36.	MiR-21 upregulation induced by promoter zone histone acetylation is associated with chemoresistance to gemcitabine and enhanced malignancy of pancreatic cancer cells.	24460329	2013	real-time pcr	serum mir-21 levels were increased in gemcitabine- resistant pdac patients compared with gemcitabine-sensitive subjects.
miRNA	hsa-miR-105	mir-105	MIMAT0000102	Homo sapiens	0	exosome	serum	papillary adenocarcinoma of ovary	taylor dd et al.	gynecol oncol.110(1):13-21.	microrna signatures of tumor-derived exosomes as diagnostic biomarkers of ovarian cancer.	18589210	2008	467microrna array	microrna signatures of tumor-derived exosomes as diagnostic biomarkers of ovarian cancer.
miRNA	hsa-miR-23a	mir-23	MIMAT0000078	Homo sapiens	0	circulating	plasma	normal	mitchell ps et al.	pnas 105(30):10513-8	circulating micrornas as stable blood-based markers for cancer detection.	18663219	2008	taqman low-density array qrt-pcr	mirnas are present in human plasma in a remarkably stable form that is protected from endogenous rnase activity.
miRNA	hsa-miR-222	mir-221	MIMAT0000279	Homo sapiens	0	circulating	serum	hepatocellular carcinoma (hcc)	gui j et al.	clin sci (lond). 120(5):183-93.	serum microrna characterization identifies mir-885-5p as a potential marker for detecting liver pathologies.	20815808	2011	taqman microrna reverse transcription kit (applied biosystems) qpcr	mir-885-5p is significantly elevated in the sera of patients with liver pathologies. Data suggest that serum mirnas could serve as novel complementary biomarkers for the detection and assessment of liver pathologies.
miRNA	hsa-let-7g	let-7	MIMAT0000414	Homo sapiens	0	Ago2	serum	normal	arroyo jd et al.	pnas 108(12):5003-8	argonaute2 complexes carry a population of circulating micrornas independent of vesicles in human plasma.	21383194	2011	size-exclusion chromatography|mirna ready-to-use pcr, human panel i, v2.m qrt-pcr arrays (exiqon)	the majority of circulating mirnas cofractionated with protein complexes rather than with vesicles. Argonaute2 (ago2), the key effector protein of mirna-mediated silencing, was present in human plasma and eluted with plasma mirnas in size-exclusion chromatography. Furthermore, immunoprecipitation of ago2 from plasma readily recovered non vesicle-associated plasma mirnas.
miRNA	hsa-miR-520c-3p	mir-515	MIMAT0002846	Homo sapiens	0	circulating	plasma	zap-70 positive b-cll (stage i-ii)	moussay e et al.	pnas 108(16):6573-8	microrna as biomarkers and regulators in b-cell chronic lymphocytic leukemia.	21460253	2011	mirneasy kit (qiagen)|taq mirna low-density array from applied biosystems	circulating mirnas can be sensitive biomarkers for cll, because certain extracellular mirnas are present in cll patient plasma at levels significantly different from healthy controls and from patients affected by other hematologic malignancies. The levels of several of these circulating mirnas also displayed significant differences between zeta-associated protein 70 (zap-70)(+) and zap-70(-) cll.
miRNA	hsa-miR-200c	mir-8	MIMAT0000617	Homo sapiens	0	exosome	t cells	j77	mittelbrunn m et al.	nat commun.2:282.	unidirectional transfer of microrna-loaded exosomes from t cells to antigen-presenting cells.	21505438	2011	human mirna microarray kit	unidirectional transfer of microrna-loaded exosomes from t cells to antigen-presenting cells.
miRNA	hsa-miR-215	mir-192	MIMAT0000272	Homo sapiens	0	Ago2	plasma	normal	turchinovich a et al.	nucleic acids res. 39 (16): 7223-7233.	characterization of extracellular circulating microrna.	21609964	2011	ultracentrifugation|western blot immunoassay|real-time rt-pcr	here, authors confirmed that circulating mature mirna in contrast to mrna or snrna is strikingly stable in blood plasma and cell culture media. This is the first study to show that extracellular mirnas are predominantly exosomes/microvesicles free and are associated with ago proteins.
miRNA	hsa-miR-148a	mir-148	MIMAT0000243	Homo sapiens	1	circulating	serum	hand-foot-and-mouth disease (hfmd)	cui l et al.	plos one. 6(11):e27071.	serum microrna expression profile distinguishes enterovirus 71 and coxsackievirus 16 infections in patients with hand-foot-and-mouth disease.	22087245	2011	taqman array human mirna panel a+b (applied biosystems, ca)|mirvana paris kit (ambion, austin, tx)|taqman mirna reverse transcription kit (applied biosystems)|qrt-pcr	a receiver operating characteristic (roc) curve analysis revealed that six mirnas (mir-148a, mir-143, mir-324-3p, mir-628-3p, mir-140-5p, and mir-362-3p) were able to discriminate patients with enterovirus infections from healthy controls with area under curve (auc) values ranged from 0.828 to 0.934. Expression levels of five mirnas (mir-148a, mir-143, mir-324-3p, mir-545, and mir-140-5p) were si…
miRNA	hsa-miR-27a	mir-27	MIMAT0000084	Homo sapiens	0	circulating	serum	non small cell lung cancer (nsclc)	hennessey pt et al.	plos one 7(2): e32307.	serum microrna biomarkers for detection of non-small cell lung cancer	22389695	2012	mirvana paris kit (ambion)|taqman mirna qrt-pcr assays	examination of mirna expression levels in serum from a multi-institutional cohort of 50 subjects (30 nsclc patients and 20 healthy controls) identified differentially expressed mirnas. A combination of two differentially expressed mirnas mir-15b and mir-27b, was able to discriminate nsclc from healthy controls with sensitivity, specificity, positive predictive value (ppv) and negative predictive …
miRNA	hsa-miR-107	mir-103	MIMAT0000104	Homo sapiens	0	circulating	serum	prostate cancer	Lodes MJ et al.	PLoS One. 4(7):e6229.	Detection of cancer with serum miRNAs on an oligonucleotide microarray.	19597549	2009	pan-human microrna high density microarray	this study is focused on the evaluation of mirna expression patterns in human serum for five types of human cancer, prostate, colon, ovarian, breast and lung, using a pan-human microrna, high density microarray.
miRNA	hsa-miR-143	mir-143	MIMAT0000435	Homo sapiens	1	circulating	serum	hepatocellular carcinoma (hcc)	Zhang ZQ et al.	Diagn Pathol. 9:135.	Serum microRNA 143 and microRNA 215 as potential biomarkers for the diagnosis of chronic hepatitis and hepatocellular carcinoma.	24993656	2014	probe-based stem-loop quantitative reverse-transcriptase pcr	authors conclude that the expression of mir-143 and mir-215 in serum were significantly up-regulated in patients with chronic hepatitis and hcc, mir-143 and mir-215 could be considered as potential circulating biomarkers.
miRNA	hsa-miR-106a	mir-17	MIMAT0000103	Homo sapiens	0	exosome	serum	papillary adenocarcinoma of ovary	taylor dd et al.	gynecol oncol.110(1):13-21.	microrna signatures of tumor-derived exosomes as diagnostic biomarkers of ovarian cancer.	18589210	2008	467microrna array	microrna signatures of tumor-derived exosomes as diagnostic biomarkers of ovarian cancer.
miRNA	hsa-miR-23b	mir-23	MIMAT0000418	Homo sapiens	0	circulating	plasma	normal	mitchell ps et al.	pnas 105(30):10513-8	circulating micrornas as stable blood-based markers for cancer detection.	18663219	2008	taqman low-density array qrt-pcr	mirnas are present in human plasma in a remarkably stable form that is protected from endogenous rnase activity.
miRNA	hsa-miR-224	mir-224	MIMAT0000281	Homo sapiens	0	circulating	serum	hepatocellular carcinoma (hcc)	gui j et al.	clin sci (lond). 120(5):183-93.	serum microrna characterization identifies mir-885-5p as a potential marker for detecting liver pathologies.	20815808	2011	taqman microrna reverse transcription kit (applied biosystems) qpcr	mir-885-5p is significantly elevated in the sera of patients with liver pathologies. Data suggest that serum mirnas could serve as novel complementary biomarkers for the detection and assessment of liver pathologies.
miRNA	hsa-let-7i	let-7	MIMAT0000415	Homo sapiens	0	Ago2	serum	normal	arroyo jd et al.	pnas 108(12):5003-8	argonaute2 complexes carry a population of circulating micrornas independent of vesicles in human plasma.	21383194	2011	size-exclusion chromatography|mirna ready-to-use pcr, human panel i, v2.m qrt-pcr arrays (exiqon)	the majority of circulating mirnas cofractionated with protein complexes rather than with vesicles. Argonaute2 (ago2), the key effector protein of mirna-mediated silencing, was present in human plasma and eluted with plasma mirnas in size-exclusion chromatography. Furthermore, immunoprecipitation of ago2 from plasma readily recovered non vesicle-associated plasma mirnas.
miRNA	hsa-miR-628-5p	mir-628	MIMAT0004809	Homo sapiens	0	circulating	plasma	zap-70 positive b-cll (stage i-ii)	moussay e et al.	pnas 108(16):6573-8	microrna as biomarkers and regulators in b-cell chronic lymphocytic leukemia.	21460253	2011	mirneasy kit (qiagen)|taq mirna low-density array from applied biosystems	circulating mirnas can be sensitive biomarkers for cll, because certain extracellular mirnas are present in cll patient plasma at levels significantly different from healthy controls and from patients affected by other hematologic malignancies. The levels of several of these circulating mirnas also displayed significant differences between zeta-associated protein 70 (zap-70)(+) and zap-70(-) cll.
miRNA	hsa-miR-20a	mir-17	MIMAT0000075	Homo sapiens	0	exosome	t cells	j77	mittelbrunn m et al.	nat commun.2:282.	unidirectional transfer of microrna-loaded exosomes from t cells to antigen-presenting cells.	21505438	2011	human mirna microarray kit	unidirectional transfer of microrna-loaded exosomes from t cells to antigen-presenting cells.
miRNA	hsa-miR-22*	mir-22	MIMAT0004495	Homo sapiens	0	Ago2	plasma	normal	turchinovich a et al.	nucleic acids res. 39 (16): 7223-7233.	characterization of extracellular circulating microrna.	21609964	2011	ultracentrifugation|western blot immunoassay|real-time rt-pcr	here, authors confirmed that circulating mature mirna in contrast to mrna or snrna is strikingly stable in blood plasma and cell culture media. This is the first study to show that extracellular mirnas are predominantly exosomes/microvesicles free and are associated with ago proteins.
miRNA	hsa-miR-143	mir-143	MIMAT0000435	Homo sapiens	1	circulating	serum	hand-foot-and-mouth disease (hfmd)	cui l et al.	plos one. 6(11):e27071.	serum microrna expression profile distinguishes enterovirus 71 and coxsackievirus 16 infections in patients with hand-foot-and-mouth disease.	22087245	2011	taqman array human mirna panel a+b (applied biosystems, ca)|mirvana paris kit (ambion, austin, tx)|taqman mirna reverse transcription kit (applied biosystems)|qrt-pcr	a receiver operating characteristic (roc) curve analysis revealed that six mirnas (mir-148a, mir-143, mir-324-3p, mir-628-3p, mir-140-5p, and mir-362-3p) were able to discriminate patients with enterovirus infections from healthy controls with area under curve (auc) values ranged from 0.828 to 0.934. Expression levels of five mirnas (mir-148a, mir-143, mir-324-3p, mir-545, and mir-140-5p) were si…
miRNA	hsa-miR-301	mir-130	MIMAT0000688	Homo sapiens	0	circulating	serum	non small cell lung cancer (nsclc)	hennessey pt et al.	plos one 7(2): e32307.	serum microrna biomarkers for detection of non-small cell lung cancer	22389695	2012	mirvana paris kit (ambion)|taqman mirna qrt-pcr assays	examination of mirna expression levels in serum from a multi-institutional cohort of 50 subjects (30 nsclc patients and 20 healthy controls) identified differentially expressed mirnas. A combination of two differentially expressed mirnas mir-15b and mir-27b, was able to discriminate nsclc from healthy controls with sensitivity, specificity, positive predictive value (ppv) and negative predictive …
miRNA	hsa-miR-197	mir-197	MIMAT0000227	Homo sapiens	0	circulating	serum	prostate cancer	Lodes MJ et al.	PLoS One. 4(7):e6229.	Detection of cancer with serum miRNAs on an oligonucleotide microarray.	19597549	2009	pan-human microrna high density microarray	this study is focused on the evaluation of mirna expression patterns in human serum for five types of human cancer, prostate, colon, ovarian, breast and lung, using a pan-human microrna, high density microarray.
miRNA	hsa-miR-215	mir-192	MIMAT0000272	Homo sapiens	1	circulating	serum	hepatocellular carcinoma (hcc)	Zhang ZQ et al.	Diagn Pathol. 9:135.	Serum microRNA 143 and microRNA 215 as potential biomarkers for the diagnosis of chronic hepatitis and hepatocellular carcinoma.	24993656	2014	probe-based stem-loop quantitative reverse-transcriptase pcr	authors conclude that the expression of mir-143 and mir-215 in serum were significantly up-regulated in patients with chronic hepatitis and hcc, mir-143 and mir-215 could be considered as potential circulating biomarkers.
miRNA	hsa-miR-106b	mir-17	MIMAT0000680	Homo sapiens	0	exosome	serum	papillary adenocarcinoma of ovary	taylor dd et al.	gynecol oncol.110(1):13-21.	microrna signatures of tumor-derived exosomes as diagnostic biomarkers of ovarian cancer.	18589210	2008	467microrna array	microrna signatures of tumor-derived exosomes as diagnostic biomarkers of ovarian cancer.
miRNA	hsa-miR-24	mir-24	MIMAT0000080	Homo sapiens	0	circulating	plasma	normal	mitchell ps et al.	pnas 105(30):10513-8	circulating micrornas as stable blood-based markers for cancer detection.	18663219	2008	taqman low-density array qrt-pcr	mirnas are present in human plasma in a remarkably stable form that is protected from endogenous rnase activity.
miRNA	hsa-miR-483-5p	mir-483	MIMAT0004761	Homo sapiens	0	circulating	serum	hepatocellular carcinoma (hcc)	gui j et al.	clin sci (lond). 120(5):183-93.	serum microrna characterization identifies mir-885-5p as a potential marker for detecting liver pathologies.	20815808	2011	taqman microrna reverse transcription kit (applied biosystems) qpcr	mir-885-5p is significantly elevated in the sera of patients with liver pathologies. Data suggest that serum mirnas could serve as novel complementary biomarkers for the detection and assessment of liver pathologies.
miRNA	hsa-miR-101	mir-101	MIMAT0000099	Homo sapiens	0	Ago2	serum	normal	arroyo jd et al.	pnas 108(12):5003-8	argonaute2 complexes carry a population of circulating micrornas independent of vesicles in human plasma.	21383194	2011	size-exclusion chromatography|mirna ready-to-use pcr, human panel i, v2.m qrt-pcr arrays (exiqon)	the majority of circulating mirnas cofractionated with protein complexes rather than with vesicles. Argonaute2 (ago2), the key effector protein of mirna-mediated silencing, was present in human plasma and eluted with plasma mirnas in size-exclusion chromatography. Furthermore, immunoprecipitation of ago2 from plasma readily recovered non vesicle-associated plasma mirnas.
miRNA	hsa-miR-646	mir-646	MIMAT0003316	Homo sapiens	0	circulating	plasma	zap-70 positive b-cll (stage i-ii)	moussay e et al.	pnas 108(16):6573-8	microrna as biomarkers and regulators in b-cell chronic lymphocytic leukemia.	21460253	2011	mirneasy kit (qiagen)|taq mirna low-density array from applied biosystems	circulating mirnas can be sensitive biomarkers for cll, because certain extracellular mirnas are present in cll patient plasma at levels significantly different from healthy controls and from patients affected by other hematologic malignancies. The levels of several of these circulating mirnas also displayed significant differences between zeta-associated protein 70 (zap-70)(+) and zap-70(-) cll.
miRNA	hsa-miR-20a*	mir-17	MIMAT0004493	Homo sapiens	0	exosome	t cells	j77	mittelbrunn m et al.	nat commun.2:282.	unidirectional transfer of microrna-loaded exosomes from t cells to antigen-presenting cells.	21505438	2011	human mirna microarray kit	unidirectional transfer of microrna-loaded exosomes from t cells to antigen-presenting cells.
miRNA	hsa-miR-221	mir-221	MIMAT0000278	Homo sapiens	0	Ago2	plasma	normal	turchinovich a et al.	nucleic acids res. 39 (16): 7223-7233.	characterization of extracellular circulating microrna.	21609964	2011	ultracentrifugation|western blot immunoassay|real-time rt-pcr	here, authors confirmed that circulating mature mirna in contrast to mrna or snrna is strikingly stable in blood plasma and cell culture media. This is the first study to show that extracellular mirnas are predominantly exosomes/microvesicles free and are associated with ago proteins.
miRNA	hsa-miR-324-3p	mir-324	MIMAT0000762	Homo sapiens	1	circulating	serum	hand-foot-and-mouth disease (hfmd)	cui l et al.	plos one. 6(11):e27071.	serum microrna expression profile distinguishes enterovirus 71 and coxsackievirus 16 infections in patients with hand-foot-and-mouth disease.	22087245	2011	taqman array human mirna panel a+b (applied biosystems, ca)|mirvana paris kit (ambion, austin, tx)|taqman mirna reverse transcription kit (applied biosystems)|qrt-pcr	a receiver operating characteristic (roc) curve analysis revealed that six mirnas (mir-148a, mir-143, mir-324-3p, mir-628-3p, mir-140-5p, and mir-362-3p) were able to discriminate patients with enterovirus infections from healthy controls with area under curve (auc) values ranged from 0.828 to 0.934. Expression levels of five mirnas (mir-148a, mir-143, mir-324-3p, mir-545, and mir-140-5p) were si…
miRNA	hsa-miR-30a-5p	mir-30	MIMAT0000087	Homo sapiens	0	circulating	serum	non small cell lung cancer (nsclc)	hennessey pt et al.	plos one 7(2): e32307.	serum microrna biomarkers for detection of non-small cell lung cancer	22389695	2012	mirvana paris kit (ambion)|taqman mirna qrt-pcr assays	examination of mirna expression levels in serum from a multi-institutional cohort of 50 subjects (30 nsclc patients and 20 healthy controls) identified differentially expressed mirnas. A combination of two differentially expressed mirnas mir-15b and mir-27b, was able to discriminate nsclc from healthy controls with sensitivity, specificity, positive predictive value (ppv) and negative predictive …
miRNA	hsa-miR-34b	mir-34	MIMAT0004676	Homo sapiens	0	circulating	serum	prostate cancer	Lodes MJ et al.	PLoS One. 4(7):e6229.	Detection of cancer with serum miRNAs on an oligonucleotide microarray.	19597549	2009	pan-human microrna high density microarray	this study is focused on the evaluation of mirna expression patterns in human serum for five types of human cancer, prostate, colon, ovarian, breast and lung, using a pan-human microrna, high density microarray.
miRNA	hsa-miR-126	mir-126	MIMAT0000445	Homo sapiens	1	circulating	plasma	type 2 diabetes	Zhang T et al.	Biomed Res Int. 2013:761617.	Plasma miR-126 is a potential biomarker for early prediction of type 2 diabetes mellitus in susceptible individuals.	24455723	2013	qrt-pcr	mir-126 is the only mirna that showed significantly reduced expression in susceptible individuals and t2dm patients compared to normal individuals, suggesting that mir-126 in circulation may serve as a potential biomarker for early identification of susceptible individuals to t2dm.
miRNA	hsa-miR-107	mir-103	MIMAT0000104	Homo sapiens	0	exosome	serum	papillary adenocarcinoma of ovary	taylor dd et al.	gynecol oncol.110(1):13-21.	microrna signatures of tumor-derived exosomes as diagnostic biomarkers of ovarian cancer.	18589210	2008	467microrna array	microrna signatures of tumor-derived exosomes as diagnostic biomarkers of ovarian cancer.
miRNA	hsa-miR-25	mir-25	MIMAT0000081	Homo sapiens	0	circulating	plasma	normal	mitchell ps et al.	pnas 105(30):10513-8	circulating micrornas as stable blood-based markers for cancer detection.	18663219	2008	taqman low-density array qrt-pcr	mirnas are present in human plasma in a remarkably stable form that is protected from endogenous rnase activity.
miRNA	hsa-miR-486-5p	mir-486	MIMAT0002177	Homo sapiens	0	circulating	serum	hepatocellular carcinoma (hcc)	gui j et al.	clin sci (lond). 120(5):183-93.	serum microrna characterization identifies mir-885-5p as a potential marker for detecting liver pathologies.	20815808	2011	taqman microrna reverse transcription kit (applied biosystems) qpcr	mir-885-5p is significantly elevated in the sera of patients with liver pathologies. Data suggest that serum mirnas could serve as novel complementary biomarkers for the detection and assessment of liver pathologies.
miRNA	hsa-miR-106a	mir-17	MIMAT0000103	Homo sapiens	0	Ago2	serum	normal	arroyo jd et al.	pnas 108(12):5003-8	argonaute2 complexes carry a population of circulating micrornas independent of vesicles in human plasma.	21383194	2011	size-exclusion chromatography|mirna ready-to-use pcr, human panel i, v2.m qrt-pcr arrays (exiqon)	the majority of circulating mirnas cofractionated with protein complexes rather than with vesicles. Argonaute2 (ago2), the key effector protein of mirna-mediated silencing, was present in human plasma and eluted with plasma mirnas in size-exclusion chromatography. Furthermore, immunoprecipitation of ago2 from plasma readily recovered non vesicle-associated plasma mirnas.
miRNA	hsa-miR-875-5p	mir-875	MIMAT0004922	Homo sapiens	0	circulating	plasma	zap-70 positive b-cll (stage i-ii)	moussay e et al.	pnas 108(16):6573-8	microrna as biomarkers and regulators in b-cell chronic lymphocytic leukemia.	21460253	2011	mirneasy kit (qiagen)|taq mirna low-density array from applied biosystems	circulating mirnas can be sensitive biomarkers for cll, because certain extracellular mirnas are present in cll patient plasma at levels significantly different from healthy controls and from patients affected by other hematologic malignancies. The levels of several of these circulating mirnas also displayed significant differences between zeta-associated protein 70 (zap-70)(+) and zap-70(-) cll.
miRNA	hsa-miR-20b	mir-17	MIMAT0001413	Homo sapiens	0	exosome	t cells	j77	mittelbrunn m et al.	nat commun.2:282.	unidirectional transfer of microrna-loaded exosomes from t cells to antigen-presenting cells.	21505438	2011	human mirna microarray kit	unidirectional transfer of microrna-loaded exosomes from t cells to antigen-presenting cells.
miRNA	hsa-miR-224	mir-224	MIMAT0000281	Homo sapiens	0	Ago2	plasma	normal	turchinovich a et al.	nucleic acids res. 39 (16): 7223-7233.	characterization of extracellular circulating microrna.	21609964	2011	ultracentrifugation|western blot immunoassay|real-time rt-pcr	here, authors confirmed that circulating mature mirna in contrast to mrna or snrna is strikingly stable in blood plasma and cell culture media. This is the first study to show that extracellular mirnas are predominantly exosomes/microvesicles free and are associated with ago proteins.
miRNA	hsa-miR-628-3p	mir-628	MIMAT0003297	Homo sapiens	1	circulating	serum	hand-foot-and-mouth disease (hfmd)	cui l et al.	plos one. 6(11):e27071.	serum microrna expression profile distinguishes enterovirus 71 and coxsackievirus 16 infections in patients with hand-foot-and-mouth disease.	22087245	2011	taqman array human mirna panel a+b (applied biosystems, ca)|mirvana paris kit (ambion, austin, tx)|taqman mirna reverse transcription kit (applied biosystems)|qrt-pcr	a receiver operating characteristic (roc) curve analysis revealed that six mirnas (mir-148a, mir-143, mir-324-3p, mir-628-3p, mir-140-5p, and mir-362-3p) were able to discriminate patients with enterovirus infections from healthy controls with area under curve (auc) values ranged from 0.828 to 0.934. Expression levels of five mirnas (mir-148a, mir-143, mir-324-3p, mir-545, and mir-140-5p) were si…
miRNA	hsa-miR-30b	mir-30	MIMAT0000420	Homo sapiens	0	circulating	serum	non small cell lung cancer (nsclc)	hennessey pt et al.	plos one 7(2): e32307.	serum microrna biomarkers for detection of non-small cell lung cancer	22389695	2012	mirvana paris kit (ambion)|taqman mirna qrt-pcr assays	examination of mirna expression levels in serum from a multi-institutional cohort of 50 subjects (30 nsclc patients and 20 healthy controls) identified differentially expressed mirnas. A combination of two differentially expressed mirnas mir-15b and mir-27b, was able to discriminate nsclc from healthy controls with sensitivity, specificity, positive predictive value (ppv) and negative predictive …
miRNA	hsa-miR-328	mir-328	MIMAT0000752	Homo sapiens	0	circulating	serum	prostate cancer	Lodes MJ et al.	PLoS One. 4(7):e6229.	Detection of cancer with serum miRNAs on an oligonucleotide microarray.	19597549	2009	pan-human microrna high density microarray	this study is focused on the evaluation of mirna expression patterns in human serum for five types of human cancer, prostate, colon, ovarian, breast and lung, using a pan-human microrna, high density microarray.
miRNA	hsa-let-7a	let-7	MIMAT0000062	Homo sapiens	0	circulating	plasma	Multiple sclerosis (MS)	Kacperska MJ et al.	J Mol Neurosci. 56(1):154-63.	Selected Extracellular microRNA as Potential Biomarkers of Multiple Sclerosis Activity-Preliminary Study.	25487315	2015	7900 ht fast real-time pcr system (applied biosystems)	authors studied that significantly changed expression of selected extracellular mirna in plasma of multiple sclerosis (ms) patients may be correlated with clinical parameters.
miRNA	hsa-miR-10a	mir-10	MIMAT0000253	Homo sapiens	0	exosome	serum	papillary adenocarcinoma of ovary	taylor dd et al.	gynecol oncol.110(1):13-21.	microrna signatures of tumor-derived exosomes as diagnostic biomarkers of ovarian cancer.	18589210	2008	467microrna array	microrna signatures of tumor-derived exosomes as diagnostic biomarkers of ovarian cancer.
miRNA	hsa-miR-26a	mir-26	MIMAT0000082	Homo sapiens	0	circulating	plasma	normal	mitchell ps et al.	pnas 105(30):10513-8	circulating micrornas as stable blood-based markers for cancer detection.	18663219	2008	taqman low-density array qrt-pcr	mirnas are present in human plasma in a remarkably stable form that is protected from endogenous rnase activity.
miRNA	hsa-miR-574-3p	mir-574	MIMAT0003239	Homo sapiens	0	circulating	serum	hepatocellular carcinoma (hcc)	gui j et al.	clin sci (lond). 120(5):183-93.	serum microrna characterization identifies mir-885-5p as a potential marker for detecting liver pathologies.	20815808	2011	taqman microrna reverse transcription kit (applied biosystems) qpcr	mir-885-5p is significantly elevated in the sera of patients with liver pathologies. Data suggest that serum mirnas could serve as novel complementary biomarkers for the detection and assessment of liver pathologies.
miRNA	hsa-miR-107	mir-103	MIMAT0000104	Homo sapiens	0	Ago2	serum	normal	arroyo jd et al.	pnas 108(12):5003-8	argonaute2 complexes carry a population of circulating micrornas independent of vesicles in human plasma.	21383194	2011	size-exclusion chromatography|mirna ready-to-use pcr, human panel i, v2.m qrt-pcr arrays (exiqon)	the majority of circulating mirnas cofractionated with protein complexes rather than with vesicles. Argonaute2 (ago2), the key effector protein of mirna-mediated silencing, was present in human plasma and eluted with plasma mirnas in size-exclusion chromatography. Furthermore, immunoprecipitation of ago2 from plasma readily recovered non vesicle-associated plasma mirnas.
miRNA	hsa-miR-92a	mir-25	MIMAT0000092	Homo sapiens	0	circulating	plasma	zap-70 positive b-cll (stage i-ii)	moussay e et al.	pnas 108(16):6573-8	microrna as biomarkers and regulators in b-cell chronic lymphocytic leukemia.	21460253	2011	mirneasy kit (qiagen)|taq mirna low-density array from applied biosystems	circulating mirnas can be sensitive biomarkers for cll, because certain extracellular mirnas are present in cll patient plasma at levels significantly different from healthy controls and from patients affected by other hematologic malignancies. The levels of several of these circulating mirnas also displayed significant differences between zeta-associated protein 70 (zap-70)(+) and zap-70(-) cll.
miRNA	hsa-miR-21	mir-21	MIMAT0000076	Homo sapiens	0	exosome	t cells	j77	mittelbrunn m et al.	nat commun.2:282.	unidirectional transfer of microrna-loaded exosomes from t cells to antigen-presenting cells.	21505438	2011	human mirna microarray kit	unidirectional transfer of microrna-loaded exosomes from t cells to antigen-presenting cells.
miRNA	hsa-miR-26b*	mir-26	MIMAT0004500	Homo sapiens	0	Ago2	plasma	normal	turchinovich a et al.	nucleic acids res. 39 (16): 7223-7233.	characterization of extracellular circulating microrna.	21609964	2011	ultracentrifugation|western blot immunoassay|real-time rt-pcr	here, authors confirmed that circulating mature mirna in contrast to mrna or snrna is strikingly stable in blood plasma and cell culture media. This is the first study to show that extracellular mirnas are predominantly exosomes/microvesicles free and are associated with ago proteins.
miRNA	hsa-miR-140-5p	mir-140	MIMAT0000431	Homo sapiens	1	circulating	serum	hand-foot-and-mouth disease (hfmd)	cui l et al.	plos one. 6(11):e27071.	serum microrna expression profile distinguishes enterovirus 71 and coxsackievirus 16 infections in patients with hand-foot-and-mouth disease.	22087245	2011	taqman array human mirna panel a+b (applied biosystems, ca)|mirvana paris kit (ambion, austin, tx)|taqman mirna reverse transcription kit (applied biosystems)|qrt-pcr	a receiver operating characteristic (roc) curve analysis revealed that six mirnas (mir-148a, mir-143, mir-324-3p, mir-628-3p, mir-140-5p, and mir-362-3p) were able to discriminate patients with enterovirus infections from healthy controls with area under curve (auc) values ranged from 0.828 to 0.934. Expression levels of five mirnas (mir-148a, mir-143, mir-324-3p, mir-545, and mir-140-5p) were si…
miRNA	hsa-miR-30d	mir-30	MIMAT0000245	Homo sapiens	0	circulating	serum	non small cell lung cancer (nsclc)	hennessey pt et al.	plos one 7(2): e32307.	serum microrna biomarkers for detection of non-small cell lung cancer	22389695	2012	mirvana paris kit (ambion)|taqman mirna qrt-pcr assays	examination of mirna expression levels in serum from a multi-institutional cohort of 50 subjects (30 nsclc patients and 20 healthy controls) identified differentially expressed mirnas. A combination of two differentially expressed mirnas mir-15b and mir-27b, was able to discriminate nsclc from healthy controls with sensitivity, specificity, positive predictive value (ppv) and negative predictive …
miRNA	hsa-miR-485-3p	mir-485	MIMAT0002176	Homo sapiens	0	circulating	serum	prostate cancer	Lodes MJ et al.	PLoS One. 4(7):e6229.	Detection of cancer with serum miRNAs on an oligonucleotide microarray.	19597549	2009	pan-human microrna high density microarray	this study is focused on the evaluation of mirna expression patterns in human serum for five types of human cancer, prostate, colon, ovarian, breast and lung, using a pan-human microrna, high density microarray.
miRNA	hsa-miR-1233	mir-1233	MIMAT0005588	Homo sapiens	1	circulating	serum	preeclampsia	Ura B et al.	Taiwan J Obstet Gynecol. 53(2):232-4.	Potential role of circulating microRNAs as early markers of preeclampsia.	25017274	2014	taqman low density array chips (human microrna panel v3.0)|quantitative real-time polymerase chain reaction	authors conclude that some circulating mirnas may have potential role in the pathogenesis of preeclampsia. in particular, mir-1233 might represent a potential marker of early spe.
miRNA	hsa-miR-10b	mir-10	MIMAT0000254	Homo sapiens	0	exosome	serum	papillary adenocarcinoma of ovary	taylor dd et al.	gynecol oncol.110(1):13-21.	microrna signatures of tumor-derived exosomes as diagnostic biomarkers of ovarian cancer.	18589210	2008	467microrna array	microrna signatures of tumor-derived exosomes as diagnostic biomarkers of ovarian cancer.
miRNA	hsa-miR-26b	mir-26	MIMAT0000083	Homo sapiens	0	circulating	plasma	normal	mitchell ps et al.	pnas 105(30):10513-8	circulating micrornas as stable blood-based markers for cancer detection.	18663219	2008	taqman low-density array qrt-pcr	mirnas are present in human plasma in a remarkably stable form that is protected from endogenous rnase activity.
miRNA	hsa-miR-886-3p		MIMAT0004906	Homo sapiens	0	circulating	serum	hepatocellular carcinoma (hcc)	gui j et al.	clin sci (lond). 120(5):183-93.	serum microrna characterization identifies mir-885-5p as a potential marker for detecting liver pathologies.	20815808	2011	taqman microrna reverse transcription kit (applied biosystems) qpcr	mir-885-5p is significantly elevated in the sera of patients with liver pathologies. Data suggest that serum mirnas could serve as novel complementary biomarkers for the detection and assessment of liver pathologies.
miRNA	hsa-miR-122	mir-122	MIMAT0000421	Homo sapiens	0	Ago2	serum	normal	arroyo jd et al.	pnas 108(12):5003-8	argonaute2 complexes carry a population of circulating micrornas independent of vesicles in human plasma.	21383194	2011	size-exclusion chromatography|mirna ready-to-use pcr, human panel i, v2.m qrt-pcr arrays (exiqon)	the majority of circulating mirnas cofractionated with protein complexes rather than with vesicles. Argonaute2 (ago2), the key effector protein of mirna-mediated silencing, was present in human plasma and eluted with plasma mirnas in size-exclusion chromatography. Furthermore, immunoprecipitation of ago2 from plasma readily recovered non vesicle-associated plasma mirnas.
miRNA	hsa-miR-106a	mir-17	MIMAT0000103	Homo sapiens	0	circulating	plasma	zap-70 positive b-cll (stage iii-iv)	moussay e et al.	pnas 108(16):6573-8	microrna as biomarkers and regulators in b-cell chronic lymphocytic leukemia.	21460253	2011	mirneasy kit (qiagen)|taq mirna low-density array from applied biosystems	circulating mirnas can be sensitive biomarkers for cll, because certain extracellular mirnas are present in cll patient plasma at levels significantly different from healthy controls and from patients affected by other hematologic malignancies. The levels of several of these circulating mirnas also displayed significant differences between zeta-associated protein 70 (zap-70)(+) and zap-70(-) cll.
miRNA	hsa-miR-21*	mir-21	MIMAT0004494	Homo sapiens	0	exosome	t cells	j77	mittelbrunn m et al.	nat commun.2:282.	unidirectional transfer of microrna-loaded exosomes from t cells to antigen-presenting cells.	21505438	2011	human mirna microarray kit	unidirectional transfer of microrna-loaded exosomes from t cells to antigen-presenting cells.
miRNA	hsa-miR-27a*	mir-27	MIMAT0004501	Homo sapiens	0	exosome	plasma	normal	turchinovich a et al.	nucleic acids res. 39 (16): 7223-7233.	characterization of extracellular circulating microrna.	21609964	2011	ultracentrifugation|western blot immunoassay|real-time rt-pcr	here, authors confirmed that circulating mature mirna in contrast to mrna or snrna is strikingly stable in blood plasma and cell culture media. This is the first study to show that extracellular mirnas are predominantly exosomes/microvesicles free and are associated with ago proteins.
miRNA	hsa-miR-362-3p	mir-362	MIMAT0004683	Homo sapiens	1	circulating	serum	hand-foot-and-mouth disease (hfmd)	cui l et al.	plos one. 6(11):e27071.	serum microrna expression profile distinguishes enterovirus 71 and coxsackievirus 16 infections in patients with hand-foot-and-mouth disease.	22087245	2011	taqman array human mirna panel a+b (applied biosystems, ca)|mirvana paris kit (ambion, austin, tx)|taqman mirna reverse transcription kit (applied biosystems)|qrt-pcr	a receiver operating characteristic (roc) curve analysis revealed that six mirnas (mir-148a, mir-143, mir-324-3p, mir-628-3p, mir-140-5p, and mir-362-3p) were able to discriminate patients with enterovirus infections from healthy controls with area under curve (auc) values ranged from 0.828 to 0.934. Expression levels of five mirnas (mir-148a, mir-143, mir-324-3p, mir-545, and mir-140-5p) were si…
miRNA	hsa-miR-30e-5p	mir-30	MIMAT0000692	Homo sapiens	0	circulating	serum	non small cell lung cancer (nsclc)	hennessey pt et al.	plos one 7(2): e32307.	serum microrna biomarkers for detection of non-small cell lung cancer	22389695	2012	mirvana paris kit (ambion)|taqman mirna qrt-pcr assays	examination of mirna expression levels in serum from a multi-institutional cohort of 50 subjects (30 nsclc patients and 20 healthy controls) identified differentially expressed mirnas. A combination of two differentially expressed mirnas mir-15b and mir-27b, was able to discriminate nsclc from healthy controls with sensitivity, specificity, positive predictive value (ppv) and negative predictive …
miRNA	hsa-miR-485-3p	mir-485	MIMAT0002176	Homo sapiens	0	circulating	serum	prostate cancer	Lodes MJ et al.	PLoS One. 4(7):e6229.	Detection of cancer with serum miRNAs on an oligonucleotide microarray.	19597549	2009	pan-human microrna high density microarray	this study is focused on the evaluation of mirna expression patterns in human serum for five types of human cancer, prostate, colon, ovarian, breast and lung, using a pan-human microrna, high density microarray.
miRNA	hsa-miR-92a	mir-25	MIMAT0000092	Homo sapiens	0	circulating	plasma	Multiple sclerosis (MS)	Kacperska MJ et al.	J Mol Neurosci. 56(1):154-63.	Selected Extracellular microRNA as Potential Biomarkers of Multiple Sclerosis Activity-Preliminary Study.	25487315	2015	7900 ht fast real-time pcr system (applied biosystems)	authors studied that significantly changed expression of selected extracellular mirna in plasma of multiple sclerosis (ms) patients may be correlated with clinical parameters.
miRNA	hsa-miR-122a	mir-122	MIMAT0000421	Homo sapiens	0	exosome	serum	papillary adenocarcinoma of ovary	taylor dd et al.	gynecol oncol.110(1):13-21.	microrna signatures of tumor-derived exosomes as diagnostic biomarkers of ovarian cancer.	18589210	2008	467microrna array	microrna signatures of tumor-derived exosomes as diagnostic biomarkers of ovarian cancer.
miRNA	hsa-miR-27a	mir-27	MIMAT0000084	Homo sapiens	0	circulating	plasma	normal	mitchell ps et al.	pnas 105(30):10513-8	circulating micrornas as stable blood-based markers for cancer detection.	18663219	2008	taqman low-density array qrt-pcr	mirnas are present in human plasma in a remarkably stable form that is protected from endogenous rnase activity.
miRNA	hsa-miR-92a	mir-25	MIMAT0000092	Homo sapiens	0	circulating	serum	hepatocellular carcinoma (hcc)	gui j et al.	clin sci (lond). 120(5):183-93.	serum microrna characterization identifies mir-885-5p as a potential marker for detecting liver pathologies.	20815808	2011	taqman microrna reverse transcription kit (applied biosystems) qpcr	mir-885-5p is significantly elevated in the sera of patients with liver pathologies. Data suggest that serum mirnas could serve as novel complementary biomarkers for the detection and assessment of liver pathologies.
miRNA	hsa-miR-126	mir-126	MIMAT0000445	Homo sapiens	0	circulating	serum	normal	arroyo jd et al.	pnas 108(12):5003-8	argonaute2 complexes carry a population of circulating micrornas independent of vesicles in human plasma.	21383194	2011	size-exclusion chromatography|mirna ready-to-use pcr, human panel i, v2.m qrt-pcr arrays (exiqon)	the majority of circulating mirnas cofractionated with protein complexes rather than with vesicles. Argonaute2 (ago2), the key effector protein of mirna-mediated silencing, was present in human plasma and eluted with plasma mirnas in size-exclusion chromatography. Furthermore, immunoprecipitation of ago2 from plasma readily recovered non vesicle-associated plasma mirnas.
miRNA	hsa-miR-146a	mir-146	MIMAT0000449	Homo sapiens	0	circulating	plasma	zap-70 positive b-cll (stage iii-iv)	moussay e et al.	pnas 108(16):6573-8	microrna as biomarkers and regulators in b-cell chronic lymphocytic leukemia.	21460253	2011	mirneasy kit (qiagen)|taq mirna low-density array from applied biosystems	circulating mirnas can be sensitive biomarkers for cll, because certain extracellular mirnas are present in cll patient plasma at levels significantly different from healthy controls and from patients affected by other hematologic malignancies. The levels of several of these circulating mirnas also displayed significant differences between zeta-associated protein 70 (zap-70)(+) and zap-70(-) cll.
miRNA	hsa-miR-210	mir-210	MIMAT0000267	Homo sapiens	0	exosome	t cells	j77	mittelbrunn m et al.	nat commun.2:282.	unidirectional transfer of microrna-loaded exosomes from t cells to antigen-presenting cells.	21505438	2011	human mirna microarray kit	unidirectional transfer of microrna-loaded exosomes from t cells to antigen-presenting cells.
miRNA	hsa-miR-28-5p	mir-28	MIMAT0000085	Homo sapiens	0	exosome	plasma	normal	turchinovich a et al.	nucleic acids res. 39 (16): 7223-7233.	characterization of extracellular circulating microrna.	21609964	2011	ultracentrifugation|western blot immunoassay|real-time rt-pcr	here, authors confirmed that circulating mature mirna in contrast to mrna or snrna is strikingly stable in blood plasma and cell culture media. This is the first study to show that extracellular mirnas are predominantly exosomes/microvesicles free and are associated with ago proteins.
miRNA	hsa-miR-545	mir-95	MIMAT0003165	Homo sapiens	1	circulating	serum	hand-foot-and-mouth disease (hfmd)	cui l et al.	plos one. 6(11):e27071.	serum microrna expression profile distinguishes enterovirus 71 and coxsackievirus 16 infections in patients with hand-foot-and-mouth disease.	22087245	2011	taqman array human mirna panel a+b (applied biosystems, ca)|mirvana paris kit (ambion, austin, tx)|taqman mirna reverse transcription kit (applied biosystems)|qrt-pcr	a receiver operating characteristic (roc) curve analysis revealed that six mirnas (mir-148a, mir-143, mir-324-3p, mir-628-3p, mir-140-5p, and mir-362-3p) were able to discriminate patients with enterovirus infections from healthy controls with area under curve (auc) values ranged from 0.828 to 0.934. Expression levels of five mirnas (mir-148a, mir-143, mir-324-3p, mir-545, and mir-140-5p) were si…
miRNA	hsa-miR-324-3p	mir-324	MIMAT0000762	Homo sapiens	0	circulating	serum	non small cell lung cancer (nsclc)	hennessey pt et al.	plos one 7(2): e32307.	serum microrna biomarkers for detection of non-small cell lung cancer	22389695	2012	mirvana paris kit (ambion)|taqman mirna qrt-pcr assays	examination of mirna expression levels in serum from a multi-institutional cohort of 50 subjects (30 nsclc patients and 20 healthy controls) identified differentially expressed mirnas. A combination of two differentially expressed mirnas mir-15b and mir-27b, was able to discriminate nsclc from healthy controls with sensitivity, specificity, positive predictive value (ppv) and negative predictive …
miRNA	hsa-miR-92b	mir-25	MIMAT0003218	Homo sapiens	0	circulating	serum	prostate cancer	Lodes MJ et al.	PLoS One. 4(7):e6229.	Detection of cancer with serum miRNAs on an oligonucleotide microarray.	19597549	2009	pan-human microrna high density microarray	this study is focused on the evaluation of mirna expression patterns in human serum for five types of human cancer, prostate, colon, ovarian, breast and lung, using a pan-human microrna, high density microarray.
miRNA	hsa-miR-323-3p	mir-154	MIMAT0000755	Homo sapiens	1	circulating	plasma	Acute coronary syndromes	Pilbrow AP et al.	Int J Cardiol. 176(2):375-85.	Circulating miR-323-3p and miR-652: candidate markers for the presence and progression of acute coronary syndromes.	25124998	2014	real-time quantitative pcr	authors identify mir-652 as a novel candidate biomarker for post-acs prognosis beyond existing biomarkers of lvef and nt-probnp. moreover circulating mir-323-3p was markedly elevated in patients for at least a year post-acs and may be a stable biomarker for acs.
miRNA	hsa-miR-125a	mir-125	MIMAT0000443	Homo sapiens	0	exosome	serum	papillary adenocarcinoma of ovary	taylor dd et al.	gynecol oncol.110(1):13-21.	microrna signatures of tumor-derived exosomes as diagnostic biomarkers of ovarian cancer.	18589210	2008	467microrna array	microrna signatures of tumor-derived exosomes as diagnostic biomarkers of ovarian cancer.
miRNA	hsa-miR-27b	mir-27	MIMAT0000419	Homo sapiens	0	circulating	plasma	normal	mitchell ps et al.	pnas 105(30):10513-8	circulating micrornas as stable blood-based markers for cancer detection.	18663219	2008	taqman low-density array qrt-pcr	mirnas are present in human plasma in a remarkably stable form that is protected from endogenous rnase activity.
miRNA	hsa-miR-95	mir-95	MIMAT0000094	Homo sapiens	0	circulating	serum	hepatocellular carcinoma (hcc)	gui j et al.	clin sci (lond). 120(5):183-93.	serum microrna characterization identifies mir-885-5p as a potential marker for detecting liver pathologies.	20815808	2011	taqman microrna reverse transcription kit (applied biosystems) qpcr	mir-885-5p is significantly elevated in the sera of patients with liver pathologies. Data suggest that serum mirnas could serve as novel complementary biomarkers for the detection and assessment of liver pathologies.
miRNA	hsa-miR-126*	mir-126	MIMAT0000444	Homo sapiens	0	circulating	serum	normal	arroyo jd et al.	pnas 108(12):5003-8	argonaute2 complexes carry a population of circulating micrornas independent of vesicles in human plasma.	21383194	2011	size-exclusion chromatography|mirna ready-to-use pcr, human panel i, v2.m qrt-pcr arrays (exiqon)	the majority of circulating mirnas cofractionated with protein complexes rather than with vesicles. Argonaute2 (ago2), the key effector protein of mirna-mediated silencing, was present in human plasma and eluted with plasma mirnas in size-exclusion chromatography. Furthermore, immunoprecipitation of ago2 from plasma readily recovered non vesicle-associated plasma mirnas.
miRNA	hsa-miR-150	mir-150	MIMAT0000451	Homo sapiens	0	circulating	plasma	zap-70 positive b-cll (stage iii-iv)	moussay e et al.	pnas 108(16):6573-8	microrna as biomarkers and regulators in b-cell chronic lymphocytic leukemia.	21460253	2011	mirneasy kit (qiagen)|taq mirna low-density array from applied biosystems	circulating mirnas can be sensitive biomarkers for cll, because certain extracellular mirnas are present in cll patient plasma at levels significantly different from healthy controls and from patients affected by other hematologic malignancies. The levels of several of these circulating mirnas also displayed significant differences between zeta-associated protein 70 (zap-70)(+) and zap-70(-) cll.
miRNA	hsa-miR-219-5p	mir-219	MIMAT0000276	Homo sapiens	0	exosome	t cells	j77	mittelbrunn m et al.	nat commun.2:282.	unidirectional transfer of microrna-loaded exosomes from t cells to antigen-presenting cells.	21505438	2011	human mirna microarray kit	unidirectional transfer of microrna-loaded exosomes from t cells to antigen-presenting cells.
miRNA	hsa-miR-296-5p	mir-296	MIMAT0000690	Homo sapiens	0	Ago2	plasma	normal	turchinovich a et al.	nucleic acids res. 39 (16): 7223-7233.	characterization of extracellular circulating microrna.	21609964	2011	ultracentrifugation|western blot immunoassay|real-time rt-pcr	here, authors confirmed that circulating mature mirna in contrast to mrna or snrna is strikingly stable in blood plasma and cell culture media. This is the first study to show that extracellular mirnas are predominantly exosomes/microvesicles free and are associated with ago proteins.
miRNA	hsa-miR-210	mir-210	MIMAT0000267	Homo sapiens	1	circulating	serum	preeclampsia	gunel t et al.	genet mol res. 10(4).	serum microrna expression in pregnancies with preeclampsia.	22095477	2011	trizol (invitrogen, carlsbad, ca)|bioanalyzer agilent rna 6000 picoassay|high-specificity mirna qrt-pcr detection kit (stratagene-an agilent technologies company, usa-canada)|affinity script rt/rnase block enzyme mixture (stratagene)|bioanalyzer 2100- agilent small rna assay|real-time pcr	authors found up-regulated mir-210 levels as well as down-regulated mir-152 levels in preeclampsia patients. They propose that detection of increased mir-210 levels in maternal serum could be used to improve prediction methods for noninvasive prenatal diagnosis of preeclampsia.
miRNA	hsa-miR-422a	mir-422	MIMAT0001339	Homo sapiens	0	circulating	serum	non small cell lung cancer (nsclc)	hennessey pt et al.	plos one 7(2): e32307.	serum microrna biomarkers for detection of non-small cell lung cancer	22389695	2012	mirvana paris kit (ambion)|taqman mirna qrt-pcr assays	examination of mirna expression levels in serum from a multi-institutional cohort of 50 subjects (30 nsclc patients and 20 healthy controls) identified differentially expressed mirnas. A combination of two differentially expressed mirnas mir-15b and mir-27b, was able to discriminate nsclc from healthy controls with sensitivity, specificity, positive predictive value (ppv) and negative predictive …
miRNA	hsa-miR-574-3p	mir-574	MIMAT0003239	Homo sapiens	0	circulating	serum	prostate cancer	Lodes MJ et al.	PLoS One. 4(7):e6229.	Detection of cancer with serum miRNAs on an oligonucleotide microarray.	19597549	2009	pan-human microrna high density microarray	this study is focused on the evaluation of mirna expression patterns in human serum for five types of human cancer, prostate, colon, ovarian, breast and lung, using a pan-human microrna, high density microarray.
miRNA	hsa-miR-652	mir-652	MIMAT0003322	Homo sapiens	1	circulating	plasma	Acute coronary syndromes	Pilbrow AP et al.	Int J Cardiol. 176(2):375-85.	Circulating miR-323-3p and miR-652: candidate markers for the presence and progression of acute coronary syndromes.	25124998	2014	real-time quantitative pcr	authors identify mir-652 as a novel candidate biomarker for post-acs prognosis beyond existing biomarkers of lvef and nt-probnp. moreover circulating mir-323-3p was markedly elevated in patients for at least a year post-acs and may be a stable biomarker for acs.
miRNA	hsa-miR-125b	mir-125	MIMAT0000423	Homo sapiens	0	exosome	serum	papillary adenocarcinoma of ovary	taylor dd et al.	gynecol oncol.110(1):13-21.	microrna signatures of tumor-derived exosomes as diagnostic biomarkers of ovarian cancer.	18589210	2008	467microrna array	microrna signatures of tumor-derived exosomes as diagnostic biomarkers of ovarian cancer.
miRNA	hsa-miR-28	mir-28	MIMAT0000085	Homo sapiens	0	circulating	plasma	normal	mitchell ps et al.	pnas 105(30):10513-8	circulating micrornas as stable blood-based markers for cancer detection.	18663219	2008	taqman low-density array qrt-pcr	mirnas are present in human plasma in a remarkably stable form that is protected from endogenous rnase activity.
miRNA	hsa-miR-99a	mir-99	MIMAT0000097	Homo sapiens	0	circulating	serum	hepatocellular carcinoma (hcc)	gui j et al.	clin sci (lond). 120(5):183-93.	serum microrna characterization identifies mir-885-5p as a potential marker for detecting liver pathologies.	20815808	2011	taqman microrna reverse transcription kit (applied biosystems) qpcr	mir-885-5p is significantly elevated in the sera of patients with liver pathologies. Data suggest that serum mirnas could serve as novel complementary biomarkers for the detection and assessment of liver pathologies.
miRNA	hsa-miR-140-3p	mir-140	MIMAT0004597	Homo sapiens	0	Ago2	serum	normal	arroyo jd et al.	pnas 108(12):5003-8	argonaute2 complexes carry a population of circulating micrornas independent of vesicles in human plasma.	21383194	2011	size-exclusion chromatography|mirna ready-to-use pcr, human panel i, v2.m qrt-pcr arrays (exiqon)	the majority of circulating mirnas cofractionated with protein complexes rather than with vesicles. Argonaute2 (ago2), the key effector protein of mirna-mediated silencing, was present in human plasma and eluted with plasma mirnas in size-exclusion chromatography. Furthermore, immunoprecipitation of ago2 from plasma readily recovered non vesicle-associated plasma mirnas.
miRNA	hsa-miR-155	mir-155	MIMAT0000646	Homo sapiens	0	circulating	plasma	zap-70 positive b-cll (stage iii-iv)	moussay e et al.	pnas 108(16):6573-8	microrna as biomarkers and regulators in b-cell chronic lymphocytic leukemia.	21460253	2011	mirneasy kit (qiagen)|taq mirna low-density array from applied biosystems	circulating mirnas can be sensitive biomarkers for cll, because certain extracellular mirnas are present in cll patient plasma at levels significantly different from healthy controls and from patients affected by other hematologic malignancies. The levels of several of these circulating mirnas also displayed significant differences between zeta-associated protein 70 (zap-70)(+) and zap-70(-) cll.
miRNA	hsa-miR-22	mir-22	MIMAT0000077	Homo sapiens	0	exosome	t cells	j77	mittelbrunn m et al.	nat commun.2:282.	unidirectional transfer of microrna-loaded exosomes from t cells to antigen-presenting cells.	21505438	2011	human mirna microarray kit	unidirectional transfer of microrna-loaded exosomes from t cells to antigen-presenting cells.
miRNA	hsa-miR-29c	mir-29	MIMAT0000681	Homo sapiens	0	Ago2	plasma	normal	turchinovich a et al.	nucleic acids res. 39 (16): 7223-7233.	characterization of extracellular circulating microrna.	21609964	2011	ultracentrifugation|western blot immunoassay|real-time rt-pcr	here, authors confirmed that circulating mature mirna in contrast to mrna or snrna is strikingly stable in blood plasma and cell culture media. This is the first study to show that extracellular mirnas are predominantly exosomes/microvesicles free and are associated with ago proteins.
miRNA	hsa-miR-152	mir-148	MIMAT0000438	Homo sapiens	0	circulating	serum	preeclampsia	gunel t et al.	genet mol res. 10(4).	serum microrna expression in pregnancies with preeclampsia.	22095477	2011	trizol (invitrogen, carlsbad, ca)|bioanalyzer agilent rna 6000 picoassay|high-specificity mirna qrt-pcr detection kit (stratagene-an agilent technologies company, usa-canada)|affinity script rt/rnase block enzyme mixture (stratagene)|bioanalyzer 2100- agilent small rna assay|real-time pcr	authors found up-regulated mir-210 levels as well as down-regulated mir-152 levels in preeclampsia patients. They propose that detection of increased mir-210 levels in maternal serum could be used to improve prediction methods for noninvasive prenatal diagnosis of preeclampsia.
miRNA	hsa-miR-422b	mir-378	MIMAT0000732	Homo sapiens	0	circulating	serum	non small cell lung cancer (nsclc)	hennessey pt et al.	plos one 7(2): e32307.	serum microrna biomarkers for detection of non-small cell lung cancer	22389695	2012	mirvana paris kit (ambion)|taqman mirna qrt-pcr assays	examination of mirna expression levels in serum from a multi-institutional cohort of 50 subjects (30 nsclc patients and 20 healthy controls) identified differentially expressed mirnas. A combination of two differentially expressed mirnas mir-15b and mir-27b, was able to discriminate nsclc from healthy controls with sensitivity, specificity, positive predictive value (ppv) and negative predictive …
miRNA	hsa-miR-636	mir-636	MIMAT0003306	Homo sapiens	0	circulating	serum	prostate cancer	Lodes MJ et al.	PLoS One. 4(7):e6229.	Detection of cancer with serum miRNAs on an oligonucleotide microarray.	19597549	2009	pan-human microrna high density microarray	this study is focused on the evaluation of mirna expression patterns in human serum for five types of human cancer, prostate, colon, ovarian, breast and lung, using a pan-human microrna, high density microarray.
miRNA	mmu-miR-122	mir-122	MIMAT0000246	Mus musculus	0	exosome	serum	non-alcoholic steatohepatitis (NASH)	Csak T et al.	Liver Int. 35(2):532-41.	microRNA-122 regulates hypoxia-inducible factor-1 and vimentin in hepatocytes and correlates with fibrosis in diet-induced steatohepatitis.	25040043	2015	taqman microrna assays	authors suggest that decreased liver mir-122 was associated with elevated circulating mir-122, and contributes to upregulation of modulators of tissue remodelling (hif-1ÃŽÂ±, vimentin and map3k3) and might play a role in nash-induced liver fibrosis.
miRNA	hsa-miR-126	mir-126	MIMAT0000445	Homo sapiens	0	exosome	serum	papillary adenocarcinoma of ovary	taylor dd et al.	gynecol oncol.110(1):13-21.	microrna signatures of tumor-derived exosomes as diagnostic biomarkers of ovarian cancer.	18589210	2008	467microrna array	microrna signatures of tumor-derived exosomes as diagnostic biomarkers of ovarian cancer.
miRNA	hsa-miR-29a	mir-29	MIMAT0000086	Homo sapiens	0	circulating	plasma	normal	mitchell ps et al.	pnas 105(30):10513-8	circulating micrornas as stable blood-based markers for cancer detection.	18663219	2008	taqman low-density array qrt-pcr	mirnas are present in human plasma in a remarkably stable form that is protected from endogenous rnase activity.
miRNA	hsa-miR-100	mir-99	MIMAT0000098	Homo sapiens	0	circulating	serum	liver cirrhosis (lc)	gui j et al.	clin sci (lond). 120(5):183-93.	serum microrna characterization identifies mir-885-5p as a potential marker for detecting liver pathologies.	20815808	2011	taqman microrna reverse transcription kit (applied biosystems) qpcr	mir-885-5p is significantly elevated in the sera of patients with liver pathologies. Data suggest that serum mirnas could serve as novel complementary biomarkers for the detection and assessment of liver pathologies.
miRNA	hsa-miR-142-3p	mir-142	MIMAT0000434	Homo sapiens	0	exosome	serum	normal	arroyo jd et al.	pnas 108(12):5003-8	argonaute2 complexes carry a population of circulating micrornas independent of vesicles in human plasma.	21383194	2011	size-exclusion chromatography|mirna ready-to-use pcr, human panel i, v2.m qrt-pcr arrays (exiqon)	the majority of circulating mirnas cofractionated with protein complexes rather than with vesicles. Argonaute2 (ago2), the key effector protein of mirna-mediated silencing, was present in human plasma and eluted with plasma mirnas in size-exclusion chromatography. Furthermore, immunoprecipitation of ago2 from plasma readily recovered non vesicle-associated plasma mirnas.
miRNA	hsa-miR-17	mir-17	MIMAT0000070	Homo sapiens	0	circulating	plasma	zap-70 positive b-cll (stage iii-iv)	moussay e et al.	pnas 108(16):6573-8	microrna as biomarkers and regulators in b-cell chronic lymphocytic leukemia.	21460253	2011	mirneasy kit (qiagen)|taq mirna low-density array from applied biosystems	circulating mirnas can be sensitive biomarkers for cll, because certain extracellular mirnas are present in cll patient plasma at levels significantly different from healthy controls and from patients affected by other hematologic malignancies. The levels of several of these circulating mirnas also displayed significant differences between zeta-associated protein 70 (zap-70)(+) and zap-70(-) cll.
miRNA	hsa-miR-221	mir-221	MIMAT0000278	Homo sapiens	0	exosome	t cells	j77	mittelbrunn m et al.	nat commun.2:282.	unidirectional transfer of microrna-loaded exosomes from t cells to antigen-presenting cells.	21505438	2011	human mirna microarray kit	unidirectional transfer of microrna-loaded exosomes from t cells to antigen-presenting cells.
miRNA	hsa-miR-324-3p	mir-324	MIMAT0000762	Homo sapiens	0	Ago2	plasma	normal	turchinovich a et al.	nucleic acids res. 39 (16): 7223-7233.	characterization of extracellular circulating microrna.	21609964	2011	ultracentrifugation|western blot immunoassay|real-time rt-pcr	here, authors confirmed that circulating mature mirna in contrast to mrna or snrna is strikingly stable in blood plasma and cell culture media. This is the first study to show that extracellular mirnas are predominantly exosomes/microvesicles free and are associated with ago proteins.
miRNA	hsa-let-7a	let-7	MIMAT0000062	Homo sapiens	0	circulating	serum	Chronic systolic heart failure	goren y et al.	eur j heart fail. 14(2):147-54	serum levels of micrornas in patients with heart failure.	22120965	2012	qrt-pcr	elevated serum levels of specific micrornas: mir-423-5p, mir-320a, mir-22, and mir-92b, identify systolic heart failure patients and correlate with important clinical prognostic parameters.
miRNA	hsa-miR-660	mir-188	MIMAT0003338	Homo sapiens	0	circulating	serum	non small cell lung cancer (nsclc)	hennessey pt et al.	plos one 7(2): e32307.	serum microrna biomarkers for detection of non-small cell lung cancer	22389695	2012	mirvana paris kit (ambion)|taqman mirna qrt-pcr assays	examination of mirna expression levels in serum from a multi-institutional cohort of 50 subjects (30 nsclc patients and 20 healthy controls) identified differentially expressed mirnas. A combination of two differentially expressed mirnas mir-15b and mir-27b, was able to discriminate nsclc from healthy controls with sensitivity, specificity, positive predictive value (ppv) and negative predictive …
miRNA	hsa-miR-640	mir-640	MIMAT0003310	Homo sapiens	0	circulating	serum	prostate cancer	Lodes MJ et al.	PLoS One. 4(7):e6229.	Detection of cancer with serum miRNAs on an oligonucleotide microarray.	19597549	2009	pan-human microrna high density microarray	this study is focused on the evaluation of mirna expression patterns in human serum for five types of human cancer, prostate, colon, ovarian, breast and lung, using a pan-human microrna, high density microarray.
miRNA	hsa-miR-148b	mir-148	MIMAT0000759	Homo sapiens	1	circulating	plasma	Breast cancer	Shen J et al.	Oncotarget. 5(14):5284-94.	Circulating miR-148b and miR-133a as biomarkers for breast cancer detection.	25051376	2014	exiqon mircury lna universal rt microrna pcr technology|quantitative real-time pcr	authors suggest that both mir-148b and mir-133a have potential use as biomarkers for breast cancer detection.
miRNA	hsa-miR-128a	mir-128	MIMAT0000424	Homo sapiens	0	exosome	serum	papillary adenocarcinoma of ovary	taylor dd et al.	gynecol oncol.110(1):13-21.	microrna signatures of tumor-derived exosomes as diagnostic biomarkers of ovarian cancer.	18589210	2008	467microrna array	microrna signatures of tumor-derived exosomes as diagnostic biomarkers of ovarian cancer.
miRNA	hsa-miR-29c	mir-29	MIMAT0000681	Homo sapiens	0	circulating	plasma	normal	mitchell ps et al.	pnas 105(30):10513-8	circulating micrornas as stable blood-based markers for cancer detection.	18663219	2008	taqman low-density array qrt-pcr	mirnas are present in human plasma in a remarkably stable form that is protected from endogenous rnase activity.
miRNA	hsa-miR-122	mir-122	MIMAT0000421	Homo sapiens	0	circulating	serum	liver cirrhosis (lc)	gui j et al.	clin sci (lond). 120(5):183-93.	serum microrna characterization identifies mir-885-5p as a potential marker for detecting liver pathologies.	20815808	2011	taqman microrna reverse transcription kit (applied biosystems) qpcr	mir-885-5p is significantly elevated in the sera of patients with liver pathologies. Data suggest that serum mirnas could serve as novel complementary biomarkers for the detection and assessment of liver pathologies.
miRNA	hsa-miR-142-5p	mir-142	MIMAT0000433	Homo sapiens	0	Ago2	serum	normal	arroyo jd et al.	pnas 108(12):5003-8	argonaute2 complexes carry a population of circulating micrornas independent of vesicles in human plasma.	21383194	2011	size-exclusion chromatography|mirna ready-to-use pcr, human panel i, v2.m qrt-pcr arrays (exiqon)	the majority of circulating mirnas cofractionated with protein complexes rather than with vesicles. Argonaute2 (ago2), the key effector protein of mirna-mediated silencing, was present in human plasma and eluted with plasma mirnas in size-exclusion chromatography. Furthermore, immunoprecipitation of ago2 from plasma readily recovered non vesicle-associated plasma mirnas.
miRNA	hsa-miR-194	mir-194	MIMAT0000460	Homo sapiens	0	circulating	plasma	zap-70 positive b-cll (stage iii-iv)	moussay e et al.	pnas 108(16):6573-8	microrna as biomarkers and regulators in b-cell chronic lymphocytic leukemia.	21460253	2011	mirneasy kit (qiagen)|taq mirna low-density array from applied biosystems	circulating mirnas can be sensitive biomarkers for cll, because certain extracellular mirnas are present in cll patient plasma at levels significantly different from healthy controls and from patients affected by other hematologic malignancies. The levels of several of these circulating mirnas also displayed significant differences between zeta-associated protein 70 (zap-70)(+) and zap-70(-) cll.
miRNA	hsa-miR-221*	mir-221	MIMAT0004568	Homo sapiens	0	exosome	t cells	j77	mittelbrunn m et al.	nat commun.2:282.	unidirectional transfer of microrna-loaded exosomes from t cells to antigen-presenting cells.	21505438	2011	human mirna microarray kit	unidirectional transfer of microrna-loaded exosomes from t cells to antigen-presenting cells.
miRNA	hsa-miR-324-5p	mir-324	MIMAT0000761	Homo sapiens	0	Ago2	plasma	normal	turchinovich a et al.	nucleic acids res. 39 (16): 7223-7233.	characterization of extracellular circulating microrna.	21609964	2011	ultracentrifugation|western blot immunoassay|real-time rt-pcr	here, authors confirmed that circulating mature mirna in contrast to mrna or snrna is strikingly stable in blood plasma and cell culture media. This is the first study to show that extracellular mirnas are predominantly exosomes/microvesicles free and are associated with ago proteins.
miRNA	hsa-let-7b	let-7	MIMAT0000063	Homo sapiens	0	circulating	serum	Chronic systolic heart failure	goren y et al.	eur j heart fail. 14(2):147-54	serum levels of micrornas in patients with heart failure.	22120965	2012	qrt-pcr	elevated serum levels of specific micrornas: mir-423-5p, mir-320a, mir-22, and mir-92b, identify systolic heart failure patients and correlate with important clinical prognostic parameters.
miRNA	hsa-miR-92	mir-25	MIMAT0000092	Homo sapiens	0	circulating	serum	non small cell lung cancer (nsclc)	hennessey pt et al.	plos one 7(2): e32307.	serum microrna biomarkers for detection of non-small cell lung cancer	22389695	2012	mirvana paris kit (ambion)|taqman mirna qrt-pcr assays	examination of mirna expression levels in serum from a multi-institutional cohort of 50 subjects (30 nsclc patients and 20 healthy controls) identified differentially expressed mirnas. A combination of two differentially expressed mirnas mir-15b and mir-27b, was able to discriminate nsclc from healthy controls with sensitivity, specificity, positive predictive value (ppv) and negative predictive …
miRNA	hsa-miR-766	mir-766	MIMAT0003888	Homo sapiens	0	circulating	serum	prostate cancer	Lodes MJ et al.	PLoS One. 4(7):e6229.	Detection of cancer with serum miRNAs on an oligonucleotide microarray.	19597549	2009	pan-human microrna high density microarray	this study is focused on the evaluation of mirna expression patterns in human serum for five types of human cancer, prostate, colon, ovarian, breast and lung, using a pan-human microrna, high density microarray.
miRNA	hsa-miR-133a	mir-133	MIMAT0000427	Homo sapiens	1	circulating	plasma	Breast cancer	Shen J et al.	Oncotarget. 5(14):5284-94.	Circulating miR-148b and miR-133a as biomarkers for breast cancer detection.	25051376	2014	exiqon mircury lna universal rt microrna pcr technology|quantitative real-time pcr	authors suggest that both mir-148b and mir-133a have potential use as biomarkers for breast cancer detection.
miRNA	hsa-miR-128b	mir-128	MIMAT0000424	Homo sapiens	0	exosome	serum	papillary adenocarcinoma of ovary	taylor dd et al.	gynecol oncol.110(1):13-21.	microrna signatures of tumor-derived exosomes as diagnostic biomarkers of ovarian cancer.	18589210	2008	467microrna array	microrna signatures of tumor-derived exosomes as diagnostic biomarkers of ovarian cancer.
miRNA	hsa-miR-301	mir-130	MIMAT0000688	Homo sapiens	0	circulating	plasma	normal	mitchell ps et al.	pnas 105(30):10513-8	circulating micrornas as stable blood-based markers for cancer detection.	18663219	2008	taqman low-density array qrt-pcr	mirnas are present in human plasma in a remarkably stable form that is protected from endogenous rnase activity.
miRNA	hsa-miR-125b	mir-125	MIMAT0000423	Homo sapiens	0	circulating	serum	liver cirrhosis (lc)	gui j et al.	clin sci (lond). 120(5):183-93.	serum microrna characterization identifies mir-885-5p as a potential marker for detecting liver pathologies.	20815808	2011	taqman microrna reverse transcription kit (applied biosystems) qpcr	mir-885-5p is significantly elevated in the sera of patients with liver pathologies. Data suggest that serum mirnas could serve as novel complementary biomarkers for the detection and assessment of liver pathologies.
miRNA	hsa-miR-144	mir-144	MIMAT0000436	Homo sapiens	0	Ago2	serum	normal	arroyo jd et al.	pnas 108(12):5003-8	argonaute2 complexes carry a population of circulating micrornas independent of vesicles in human plasma.	21383194	2011	size-exclusion chromatography|mirna ready-to-use pcr, human panel i, v2.m qrt-pcr arrays (exiqon)	the majority of circulating mirnas cofractionated with protein complexes rather than with vesicles. Argonaute2 (ago2), the key effector protein of mirna-mediated silencing, was present in human plasma and eluted with plasma mirnas in size-exclusion chromatography. Furthermore, immunoprecipitation of ago2 from plasma readily recovered non vesicle-associated plasma mirnas.
miRNA	hsa-miR-19b	mir-19	MIMAT0000074	Homo sapiens	0	circulating	plasma	zap-70 positive b-cll (stage iii-iv)	moussay e et al.	pnas 108(16):6573-8	microrna as biomarkers and regulators in b-cell chronic lymphocytic leukemia.	21460253	2011	mirneasy kit (qiagen)|taq mirna low-density array from applied biosystems	circulating mirnas can be sensitive biomarkers for cll, because certain extracellular mirnas are present in cll patient plasma at levels significantly different from healthy controls and from patients affected by other hematologic malignancies. The levels of several of these circulating mirnas also displayed significant differences between zeta-associated protein 70 (zap-70)(+) and zap-70(-) cll.
miRNA	hsa-miR-222	mir-221	MIMAT0000279	Homo sapiens	0	exosome	t cells	j77	mittelbrunn m et al.	nat commun.2:282.	unidirectional transfer of microrna-loaded exosomes from t cells to antigen-presenting cells.	21505438	2011	human mirna microarray kit	unidirectional transfer of microrna-loaded exosomes from t cells to antigen-presenting cells.
miRNA	hsa-miR-339-3p	mir-339	MIMAT0004702	Homo sapiens	0	Ago2	plasma	normal	turchinovich a et al.	nucleic acids res. 39 (16): 7223-7233.	characterization of extracellular circulating microrna.	21609964	2011	ultracentrifugation|western blot immunoassay|real-time rt-pcr	here, authors confirmed that circulating mature mirna in contrast to mrna or snrna is strikingly stable in blood plasma and cell culture media. This is the first study to show that extracellular mirnas are predominantly exosomes/microvesicles free and are associated with ago proteins.
miRNA	hsa-let-7c	let-7	MIMAT0000064	Homo sapiens	0	circulating	serum	Chronic systolic heart failure	goren y et al.	eur j heart fail. 14(2):147-54	serum levels of micrornas in patients with heart failure.	22120965	2012	qrt-pcr	elevated serum levels of specific micrornas: mir-423-5p, mir-320a, mir-22, and mir-92b, identify systolic heart failure patients and correlate with important clinical prognostic parameters.
miRNA	hsa-miR-323-3p	mir-154	MIMAT0000755	Homo sapiens	1	circulating	serum	ectopic pregnancy (ep)	zhao z et al.	clin chem.	circulating microrna mir-323-3p as a biomarker of ectopic pregnancy.	22395025	2012	taqman real-time pcr	the serum concentrations of mirnas mir-323-3p, mir-517a, mir-519d, and mir-525-3p were measured with taqman real-time pcr. Pregnancy-associated mirnas, especially mir-323-3p, added significant diagnostic accuracy to a panel including hcg and progesterone for the diagnosis of ep.
miRNA	hsa-miR-885-5p	mir-885	MIMAT0004947	Homo sapiens	0	circulating	serum	prostate cancer	Lodes MJ et al.	PLoS One. 4(7):e6229.	Detection of cancer with serum miRNAs on an oligonucleotide microarray.	19597549	2009	pan-human microrna high density microarray	this study is focused on the evaluation of mirna expression patterns in human serum for five types of human cancer, prostate, colon, ovarian, breast and lung, using a pan-human microrna, high density microarray.
miRNA	hsa-miR-125b-2*	mir-125	MIMAT0004603	Homo sapiens	1	circulating	blood	Acute stroke	Sepramaniam S et al.	Int J Mol Sci. 15(1):1418-32.	Circulating microRNAs as biomarkers of acute stroke.	24447930	2014	taqman low density array (tlda)	authors found 5 micrornas, mir-125b-2*, -27a*, -422a, -488 and -627 to be consistently altered in acute stroke irrespective of age or severity or confounding metabolic complications. differential expression of these 5 micrornas was also observed in rat stroke models. hence, their specificity to the stroke pathology emphasizes the possibility of developing these micrornas into accurate and useful …
miRNA	hsa-miR-129	mir-129	MIMAT0000242	Homo sapiens	0	exosome	serum	papillary adenocarcinoma of ovary	taylor dd et al.	gynecol oncol.110(1):13-21.	microrna signatures of tumor-derived exosomes as diagnostic biomarkers of ovarian cancer.	18589210	2008	467microrna array	microrna signatures of tumor-derived exosomes as diagnostic biomarkers of ovarian cancer.
miRNA	hsa-miR-30a-5p	mir-30	MIMAT0000087	Homo sapiens	0	circulating	plasma	normal	mitchell ps et al.	pnas 105(30):10513-8	circulating micrornas as stable blood-based markers for cancer detection.	18663219	2008	taqman low-density array qrt-pcr	mirnas are present in human plasma in a remarkably stable form that is protected from endogenous rnase activity.
miRNA	hsa-miR-128	mir-128	MIMAT0000424	Homo sapiens	0	circulating	serum	liver cirrhosis (lc)	gui j et al.	clin sci (lond). 120(5):183-93.	serum microrna characterization identifies mir-885-5p as a potential marker for detecting liver pathologies.	20815808	2011	taqman microrna reverse transcription kit (applied biosystems) qpcr	mir-885-5p is significantly elevated in the sera of patients with liver pathologies. Data suggest that serum mirnas could serve as novel complementary biomarkers for the detection and assessment of liver pathologies.
miRNA	hsa-miR-146a	mir-146	MIMAT0000449	Homo sapiens	0	Ago2	serum	normal	arroyo jd et al.	pnas 108(12):5003-8	argonaute2 complexes carry a population of circulating micrornas independent of vesicles in human plasma.	21383194	2011	size-exclusion chromatography|mirna ready-to-use pcr, human panel i, v2.m qrt-pcr arrays (exiqon)	the majority of circulating mirnas cofractionated with protein complexes rather than with vesicles. Argonaute2 (ago2), the key effector protein of mirna-mediated silencing, was present in human plasma and eluted with plasma mirnas in size-exclusion chromatography. Furthermore, immunoprecipitation of ago2 from plasma readily recovered non vesicle-associated plasma mirnas.
miRNA	hsa-miR-223	mir-223	MIMAT0000280	Homo sapiens	0	circulating	plasma	zap-70 positive b-cll (stage iii-iv)	moussay e et al.	pnas 108(16):6573-8	microrna as biomarkers and regulators in b-cell chronic lymphocytic leukemia.	21460253	2011	mirneasy kit (qiagen)|taq mirna low-density array from applied biosystems	circulating mirnas can be sensitive biomarkers for cll, because certain extracellular mirnas are present in cll patient plasma at levels significantly different from healthy controls and from patients affected by other hematologic malignancies. The levels of several of these circulating mirnas also displayed significant differences between zeta-associated protein 70 (zap-70)(+) and zap-70(-) cll.
miRNA	hsa-miR-23a	mir-23	MIMAT0000078	Homo sapiens	0	exosome	t cells	j77	mittelbrunn m et al.	nat commun.2:282.	unidirectional transfer of microrna-loaded exosomes from t cells to antigen-presenting cells.	21505438	2011	human mirna microarray kit	unidirectional transfer of microrna-loaded exosomes from t cells to antigen-presenting cells.
miRNA	hsa-miR-340	mir-340	MIMAT0004692	Homo sapiens	0	Ago2	plasma	normal	turchinovich a et al.	nucleic acids res. 39 (16): 7223-7233.	characterization of extracellular circulating microrna.	21609964	2011	ultracentrifugation|western blot immunoassay|real-time rt-pcr	here, authors confirmed that circulating mature mirna in contrast to mrna or snrna is strikingly stable in blood plasma and cell culture media. This is the first study to show that extracellular mirnas are predominantly exosomes/microvesicles free and are associated with ago proteins.
miRNA	hsa-let-7d	let-7	MIMAT0000065	Homo sapiens	0	circulating	serum	Chronic systolic heart failure	goren y et al.	eur j heart fail. 14(2):147-54	serum levels of micrornas in patients with heart failure.	22120965	2012	qrt-pcr	elevated serum levels of specific micrornas: mir-423-5p, mir-320a, mir-22, and mir-92b, identify systolic heart failure patients and correlate with important clinical prognostic parameters.
miRNA	hsa-miR-517a	mir-515	MIMAT0002852	Homo sapiens	0	circulating	serum	ectopic pregnancy (ep)	zhao z et al.	clin chem.	circulating microrna mir-323-3p as a biomarker of ectopic pregnancy.	22395025	2012	taqman real-time pcr	the serum concentrations of mirnas mir-323-3p, mir-517a, mir-519d, and mir-525-3p were measured with taqman real-time pcr. Pregnancy-associated mirnas, especially mir-323-3p, added significant diagnostic accuracy to a panel including hcg and progesterone for the diagnosis of ep.
miRNA	hsa-miR-26a	mir-26	MIMAT0000082	Homo sapiens	1	circulating	serum	prostate cancer	Mahn R et al.	Urology. 77(5):1265.e9-16.	Circulating microRNAs (miRNA) in serum of patients with prostate cancer.	21539977	2011	quantitative real-time pcr	circulating oncogenic mirna levels were different, and especially the mir-26a level allowed sensitive (89%) discrimination of pca and bph patients at a moderate specificity (56%; area under the curve [auc]: 0.703); the analysis of oncogenic mirnas in combination increased the diagnostic accuracy (sensitivity: 78.4%; specificity: 66.7%; auc: 0.758). despite the low number of patients limiting the …
miRNA	hsa-miR-27a*	mir-27	MIMAT0004501	Homo sapiens	1	circulating	blood	Acute stroke	Sepramaniam S et al.	Int J Mol Sci. 15(1):1418-32.	Circulating microRNAs as biomarkers of acute stroke.	24447930	2014	taqman low density array (tlda)	authors found 5 micrornas, mir-125b-2*, -27a*, -422a, -488 and -627 to be consistently altered in acute stroke irrespective of age or severity or confounding metabolic complications. differential expression of these 5 micrornas was also observed in rat stroke models. hence, their specificity to the stroke pathology emphasizes the possibility of developing these micrornas into accurate and useful …
miRNA	hsa-miR-130a	mir-130	MIMAT0000425	Homo sapiens	0	exosome	serum	papillary adenocarcinoma of ovary	taylor dd et al.	gynecol oncol.110(1):13-21.	microrna signatures of tumor-derived exosomes as diagnostic biomarkers of ovarian cancer.	18589210	2008	467microrna array	microrna signatures of tumor-derived exosomes as diagnostic biomarkers of ovarian cancer.
miRNA	hsa-miR-30b	mir-30	MIMAT0000420	Homo sapiens	0	circulating	plasma	normal	mitchell ps et al.	pnas 105(30):10513-8	circulating micrornas as stable blood-based markers for cancer detection.	18663219	2008	taqman low-density array qrt-pcr	mirnas are present in human plasma in a remarkably stable form that is protected from endogenous rnase activity.
miRNA	hsa-miR-133a	mir-133	MIMAT0000427	Homo sapiens	0	circulating	serum	liver cirrhosis (lc)	gui j et al.	clin sci (lond). 120(5):183-93.	serum microrna characterization identifies mir-885-5p as a potential marker for detecting liver pathologies.	20815808	2011	taqman microrna reverse transcription kit (applied biosystems) qpcr	mir-885-5p is significantly elevated in the sera of patients with liver pathologies. Data suggest that serum mirnas could serve as novel complementary biomarkers for the detection and assessment of liver pathologies.
miRNA	hsa-miR-148a	mir-148	MIMAT0000243	Homo sapiens	0	Ago2	serum	normal	arroyo jd et al.	pnas 108(12):5003-8	argonaute2 complexes carry a population of circulating micrornas independent of vesicles in human plasma.	21383194	2011	size-exclusion chromatography|mirna ready-to-use pcr, human panel i, v2.m qrt-pcr arrays (exiqon)	the majority of circulating mirnas cofractionated with protein complexes rather than with vesicles. Argonaute2 (ago2), the key effector protein of mirna-mediated silencing, was present in human plasma and eluted with plasma mirnas in size-exclusion chromatography. Furthermore, immunoprecipitation of ago2 from plasma readily recovered non vesicle-associated plasma mirnas.
miRNA	hsa-miR-24	mir-24	MIMAT0000080	Homo sapiens	0	circulating	plasma	zap-70 positive b-cll (stage iii-iv)	moussay e et al.	pnas 108(16):6573-8	microrna as biomarkers and regulators in b-cell chronic lymphocytic leukemia.	21460253	2011	mirneasy kit (qiagen)|taq mirna low-density array from applied biosystems	circulating mirnas can be sensitive biomarkers for cll, because certain extracellular mirnas are present in cll patient plasma at levels significantly different from healthy controls and from patients affected by other hematologic malignancies. The levels of several of these circulating mirnas also displayed significant differences between zeta-associated protein 70 (zap-70)(+) and zap-70(-) cll.
miRNA	hsa-miR-23b	mir-23	MIMAT0000418	Homo sapiens	0	exosome	t cells	j77	mittelbrunn m et al.	nat commun.2:282.	unidirectional transfer of microrna-loaded exosomes from t cells to antigen-presenting cells.	21505438	2011	human mirna microarray kit	unidirectional transfer of microrna-loaded exosomes from t cells to antigen-presenting cells.
miRNA	hsa-miR-340*	mir-340	MIMAT0000750	Homo sapiens	0	exosome	plasma	normal	turchinovich a et al.	nucleic acids res. 39 (16): 7223-7233.	characterization of extracellular circulating microrna.	21609964	2011	ultracentrifugation|western blot immunoassay|real-time rt-pcr	here, authors confirmed that circulating mature mirna in contrast to mrna or snrna is strikingly stable in blood plasma and cell culture media. This is the first study to show that extracellular mirnas are predominantly exosomes/microvesicles free and are associated with ago proteins.
miRNA	hsa-let-7e	let-7	MIMAT0000066	Homo sapiens	0	circulating	serum	Chronic systolic heart failure	goren y et al.	eur j heart fail. 14(2):147-54	serum levels of micrornas in patients with heart failure.	22120965	2012	qrt-pcr	elevated serum levels of specific micrornas: mir-423-5p, mir-320a, mir-22, and mir-92b, identify systolic heart failure patients and correlate with important clinical prognostic parameters.
miRNA	hsa-miR-519d	mir-515	MIMAT0002853	Homo sapiens	0	circulating	serum	ectopic pregnancy (ep)	zhao z et al.	clin chem.	circulating microrna mir-323-3p as a biomarker of ectopic pregnancy.	22395025	2012	taqman real-time pcr	the serum concentrations of mirnas mir-323-3p, mir-517a, mir-519d, and mir-525-3p were measured with taqman real-time pcr. Pregnancy-associated mirnas, especially mir-323-3p, added significant diagnostic accuracy to a panel including hcg and progesterone for the diagnosis of ep.
miRNA	hsa-miR-32	mir-32	MIMAT0000090	Homo sapiens	0	circulating	serum	prostate cancer	Mahn R et al.	Urology. 77(5):1265.e9-16.	Circulating microRNAs (miRNA) in serum of patients with prostate cancer.	21539977	2011	quantitative real-time pcr	circulating oncogenic mirna levels were different, and especially the mir-26a level allowed sensitive (89%) discrimination of pca and bph patients at a moderate specificity (56%; area under the curve [auc]: 0.703); the analysis of oncogenic mirnas in combination increased the diagnostic accuracy (sensitivity: 78.4%; specificity: 66.7%; auc: 0.758). despite the low number of patients limiting the …
miRNA	hsa-miR-422a	mir-422	MIMAT0001339	Homo sapiens	1	circulating	blood	Acute stroke	Sepramaniam S et al.	Int J Mol Sci. 15(1):1418-32.	Circulating microRNAs as biomarkers of acute stroke.	24447930	2014	taqman low density array (tlda)	authors found 5 micrornas, mir-125b-2*, -27a*, -422a, -488 and -627 to be consistently altered in acute stroke irrespective of age or severity or confounding metabolic complications. differential expression of these 5 micrornas was also observed in rat stroke models. hence, their specificity to the stroke pathology emphasizes the possibility of developing these micrornas into accurate and useful …
miRNA	hsa-miR-130b	mir-130	MIMAT0000691	Homo sapiens	0	exosome	serum	papillary adenocarcinoma of ovary	taylor dd et al.	gynecol oncol.110(1):13-21.	microrna signatures of tumor-derived exosomes as diagnostic biomarkers of ovarian cancer.	18589210	2008	467microrna array	microrna signatures of tumor-derived exosomes as diagnostic biomarkers of ovarian cancer.
miRNA	hsa-miR-30c	mir-30	MIMAT0000244	Homo sapiens	0	circulating	plasma	normal	mitchell ps et al.	pnas 105(30):10513-8	circulating micrornas as stable blood-based markers for cancer detection.	18663219	2008	taqman low-density array qrt-pcr	mirnas are present in human plasma in a remarkably stable form that is protected from endogenous rnase activity.
miRNA	hsa-miR-141	mir-8	MIMAT0000432	Homo sapiens	0	circulating	serum	liver cirrhosis (lc)	gui j et al.	clin sci (lond). 120(5):183-93.	serum microrna characterization identifies mir-885-5p as a potential marker for detecting liver pathologies.	20815808	2011	taqman microrna reverse transcription kit (applied biosystems) qpcr	mir-885-5p is significantly elevated in the sera of patients with liver pathologies. Data suggest that serum mirnas could serve as novel complementary biomarkers for the detection and assessment of liver pathologies.
miRNA	hsa-miR-150	mir-150	MIMAT0000451	Homo sapiens	0	circulating	serum	normal	arroyo jd et al.	pnas 108(12):5003-8	argonaute2 complexes carry a population of circulating micrornas independent of vesicles in human plasma.	21383194	2011	size-exclusion chromatography|mirna ready-to-use pcr, human panel i, v2.m qrt-pcr arrays (exiqon)	the majority of circulating mirnas cofractionated with protein complexes rather than with vesicles. Argonaute2 (ago2), the key effector protein of mirna-mediated silencing, was present in human plasma and eluted with plasma mirnas in size-exclusion chromatography. Furthermore, immunoprecipitation of ago2 from plasma readily recovered non vesicle-associated plasma mirnas.
miRNA	hsa-miR-25	mir-25	MIMAT0000081	Homo sapiens	0	circulating	plasma	zap-70 positive b-cll (stage iii-iv)	moussay e et al.	pnas 108(16):6573-8	microrna as biomarkers and regulators in b-cell chronic lymphocytic leukemia.	21460253	2011	mirneasy kit (qiagen)|taq mirna low-density array from applied biosystems	circulating mirnas can be sensitive biomarkers for cll, because certain extracellular mirnas are present in cll patient plasma at levels significantly different from healthy controls and from patients affected by other hematologic malignancies. The levels of several of these circulating mirnas also displayed significant differences between zeta-associated protein 70 (zap-70)(+) and zap-70(-) cll.
miRNA	hsa-miR-24	mir-24	MIMAT0000080	Homo sapiens	0	exosome	t cells	j77	mittelbrunn m et al.	nat commun.2:282.	unidirectional transfer of microrna-loaded exosomes from t cells to antigen-presenting cells.	21505438	2011	human mirna microarray kit	unidirectional transfer of microrna-loaded exosomes from t cells to antigen-presenting cells.
miRNA	hsa-miR-346	mir-346	MIMAT0000773	Homo sapiens	0	exosome	plasma	normal	turchinovich a et al.	nucleic acids res. 39 (16): 7223-7233.	characterization of extracellular circulating microrna.	21609964	2011	ultracentrifugation|western blot immunoassay|real-time rt-pcr	here, authors confirmed that circulating mature mirna in contrast to mrna or snrna is strikingly stable in blood plasma and cell culture media. This is the first study to show that extracellular mirnas are predominantly exosomes/microvesicles free and are associated with ago proteins.
miRNA	hsa-let-7f	let-7	MIMAT0000067	Homo sapiens	0	circulating	serum	Chronic systolic heart failure	goren y et al.	eur j heart fail. 14(2):147-54	serum levels of micrornas in patients with heart failure.	22120965	2012	qrt-pcr	elevated serum levels of specific micrornas: mir-423-5p, mir-320a, mir-22, and mir-92b, identify systolic heart failure patients and correlate with important clinical prognostic parameters.
miRNA	hsa-miR-525-3p	mir-515	MIMAT0002839	Homo sapiens	0	circulating	serum	ectopic pregnancy (ep)	zhao z et al.	clin chem.	circulating microrna mir-323-3p as a biomarker of ectopic pregnancy.	22395025	2012	taqman real-time pcr	the serum concentrations of mirnas mir-323-3p, mir-517a, mir-519d, and mir-525-3p were measured with taqman real-time pcr. Pregnancy-associated mirnas, especially mir-323-3p, added significant diagnostic accuracy to a panel including hcg and progesterone for the diagnosis of ep.
miRNA	hsa-miR-195	mir-15	MIMAT0000461	Homo sapiens	1	circulating	serum	prostate cancer	Mahn R et al.	Urology. 77(5):1265.e9-16.	Circulating microRNAs (miRNA) in serum of patients with prostate cancer.	21539977	2011	quantitative real-time pcr	circulating oncogenic mirna levels were different, and especially the mir-26a level allowed sensitive (89%) discrimination of pca and bph patients at a moderate specificity (56%; area under the curve [auc]: 0.703); the analysis of oncogenic mirnas in combination increased the diagnostic accuracy (sensitivity: 78.4%; specificity: 66.7%; auc: 0.758). despite the low number of patients limiting the …
miRNA	hsa-miR-488	mir-488	MIMAT0004763	Homo sapiens	1	circulating	blood	Acute stroke	Sepramaniam S et al.	Int J Mol Sci. 15(1):1418-32.	Circulating microRNAs as biomarkers of acute stroke.	24447930	2014	taqman low density array (tlda)	authors found 5 micrornas, mir-125b-2*, -27a*, -422a, -488 and -627 to be consistently altered in acute stroke irrespective of age or severity or confounding metabolic complications. differential expression of these 5 micrornas was also observed in rat stroke models. hence, their specificity to the stroke pathology emphasizes the possibility of developing these micrornas into accurate and useful …
miRNA	hsa-miR-133a	mir-133	MIMAT0000427	Homo sapiens	0	exosome	serum	papillary adenocarcinoma of ovary	taylor dd et al.	gynecol oncol.110(1):13-21.	microrna signatures of tumor-derived exosomes as diagnostic biomarkers of ovarian cancer.	18589210	2008	467microrna array	microrna signatures of tumor-derived exosomes as diagnostic biomarkers of ovarian cancer.
miRNA	hsa-miR-30d	mir-30	MIMAT0000245	Homo sapiens	0	circulating	plasma	normal	mitchell ps et al.	pnas 105(30):10513-8	circulating micrornas as stable blood-based markers for cancer detection.	18663219	2008	taqman low-density array qrt-pcr	mirnas are present in human plasma in a remarkably stable form that is protected from endogenous rnase activity.
miRNA	hsa-miR-146a	mir-146	MIMAT0000449	Homo sapiens	0	circulating	serum	liver cirrhosis (lc)	gui j et al.	clin sci (lond). 120(5):183-93.	serum microrna characterization identifies mir-885-5p as a potential marker for detecting liver pathologies.	20815808	2011	taqman microrna reverse transcription kit (applied biosystems) qpcr	mir-885-5p is significantly elevated in the sera of patients with liver pathologies. Data suggest that serum mirnas could serve as novel complementary biomarkers for the detection and assessment of liver pathologies.
miRNA	hsa-miR-151-3p	mir-28	MIMAT0000757	Homo sapiens	0	Ago2	serum	normal	arroyo jd et al.	pnas 108(12):5003-8	argonaute2 complexes carry a population of circulating micrornas independent of vesicles in human plasma.	21383194	2011	size-exclusion chromatography|mirna ready-to-use pcr, human panel i, v2.m qrt-pcr arrays (exiqon)	the majority of circulating mirnas cofractionated with protein complexes rather than with vesicles. Argonaute2 (ago2), the key effector protein of mirna-mediated silencing, was present in human plasma and eluted with plasma mirnas in size-exclusion chromatography. Furthermore, immunoprecipitation of ago2 from plasma readily recovered non vesicle-associated plasma mirnas.
miRNA	hsa-miR-320	mir-320	MIMAT0000510	Homo sapiens	0	circulating	plasma	zap-70 positive b-cll (stage iii-iv)	moussay e et al.	pnas 108(16):6573-8	microrna as biomarkers and regulators in b-cell chronic lymphocytic leukemia.	21460253	2011	mirneasy kit (qiagen)|taq mirna low-density array from applied biosystems	circulating mirnas can be sensitive biomarkers for cll, because certain extracellular mirnas are present in cll patient plasma at levels significantly different from healthy controls and from patients affected by other hematologic malignancies. The levels of several of these circulating mirnas also displayed significant differences between zeta-associated protein 70 (zap-70)(+) and zap-70(-) cll.
miRNA	hsa-miR-25	mir-25	MIMAT0000081	Homo sapiens	0	exosome	t cells	j77	mittelbrunn m et al.	nat commun.2:282.	unidirectional transfer of microrna-loaded exosomes from t cells to antigen-presenting cells.	21505438	2011	human mirna microarray kit	unidirectional transfer of microrna-loaded exosomes from t cells to antigen-presenting cells.
miRNA	hsa-miR-34a	mir-34	MIMAT0000255	Homo sapiens	0	Ago2	plasma	normal	turchinovich a et al.	nucleic acids res. 39 (16): 7223-7233.	characterization of extracellular circulating microrna.	21609964	2011	ultracentrifugation|western blot immunoassay|real-time rt-pcr	here, authors confirmed that circulating mature mirna in contrast to mrna or snrna is strikingly stable in blood plasma and cell culture media. This is the first study to show that extracellular mirnas are predominantly exosomes/microvesicles free and are associated with ago proteins.
miRNA	hsa-let-7g	let-7	MIMAT0000414	Homo sapiens	0	circulating	serum	Chronic systolic heart failure	goren y et al.	eur j heart fail. 14(2):147-54	serum levels of micrornas in patients with heart failure.	22120965	2012	qrt-pcr	elevated serum levels of specific micrornas: mir-423-5p, mir-320a, mir-22, and mir-92b, identify systolic heart failure patients and correlate with important clinical prognostic parameters.
miRNA	hsa-miR-196a	mir-196	MIMAT0000226	Homo sapiens	1	circulating	serum	gastric cancer (gc)	tsai kw et al.	genes chromosomes cancer. 51(4):394-401.	aberrant expression of mir-196a in gastric cancers and correlation with recurrence.	22420029	2012		extracellular mir-196a detected in conditioned medium was strongly correlated with its cellular expression status and increased circulating mir-196a in patient serum was associated with gastric cancer disease status and relapse.
miRNA	hsa-let-7i	let-7	MIMAT0000415	Homo sapiens	1	circulating	serum	prostate cancer	Mahn R et al.	Urology. 77(5):1265.e9-16.	Circulating microRNAs (miRNA) in serum of patients with prostate cancer.	21539977	2011	quantitative real-time pcr	circulating oncogenic mirna levels were different, and especially the mir-26a level allowed sensitive (89%) discrimination of pca and bph patients at a moderate specificity (56%; area under the curve [auc]: 0.703); the analysis of oncogenic mirnas in combination increased the diagnostic accuracy (sensitivity: 78.4%; specificity: 66.7%; auc: 0.758). despite the low number of patients limiting the …
miRNA	hsa-miR-627	mir-627	MIMAT0003296	Homo sapiens	1	circulating	blood	Acute stroke	Sepramaniam S et al.	Int J Mol Sci. 15(1):1418-32.	Circulating microRNAs as biomarkers of acute stroke.	24447930	2014	taqman low density array (tlda)	authors found 5 micrornas, mir-125b-2*, -27a*, -422a, -488 and -627 to be consistently altered in acute stroke irrespective of age or severity or confounding metabolic complications. differential expression of these 5 micrornas was also observed in rat stroke models. hence, their specificity to the stroke pathology emphasizes the possibility of developing these micrornas into accurate and useful …
miRNA	hsa-miR-135b	mir-135	MIMAT0000758	Homo sapiens	0	exosome	serum	papillary adenocarcinoma of ovary	taylor dd et al.	gynecol oncol.110(1):13-21.	microrna signatures of tumor-derived exosomes as diagnostic biomarkers of ovarian cancer.	18589210	2008	467microrna array	microrna signatures of tumor-derived exosomes as diagnostic biomarkers of ovarian cancer.
miRNA	hsa-miR-30e-3p	mir-30	MIMAT0000693	Homo sapiens	0	circulating	plasma	normal	mitchell ps et al.	pnas 105(30):10513-8	circulating micrornas as stable blood-based markers for cancer detection.	18663219	2008	taqman low-density array qrt-pcr	mirnas are present in human plasma in a remarkably stable form that is protected from endogenous rnase activity.
miRNA	hsa-miR-16	mir-15	MIMAT0000069	Homo sapiens	0	circulating	serum	liver cirrhosis (lc)	gui j et al.	clin sci (lond). 120(5):183-93.	serum microrna characterization identifies mir-885-5p as a potential marker for detecting liver pathologies.	20815808	2011	taqman microrna reverse transcription kit (applied biosystems) qpcr	mir-885-5p is significantly elevated in the sera of patients with liver pathologies. Data suggest that serum mirnas could serve as novel complementary biomarkers for the detection and assessment of liver pathologies.
miRNA	hsa-miR-15b	mir-15	MIMAT0000417	Homo sapiens	0	circulating	serum	normal	arroyo jd et al.	pnas 108(12):5003-8	argonaute2 complexes carry a population of circulating micrornas independent of vesicles in human plasma.	21383194	2011	size-exclusion chromatography|mirna ready-to-use pcr, human panel i, v2.m qrt-pcr arrays (exiqon)	the majority of circulating mirnas cofractionated with protein complexes rather than with vesicles. Argonaute2 (ago2), the key effector protein of mirna-mediated silencing, was present in human plasma and eluted with plasma mirnas in size-exclusion chromatography. Furthermore, immunoprecipitation of ago2 from plasma readily recovered non vesicle-associated plasma mirnas.
miRNA	hsa-miR-483-5p	mir-483	MIMAT0004761	Homo sapiens	0	circulating	plasma	zap-70 positive b-cll (stage iii-iv)	moussay e et al.	pnas 108(16):6573-8	microrna as biomarkers and regulators in b-cell chronic lymphocytic leukemia.	21460253	2011	mirneasy kit (qiagen)|taq mirna low-density array from applied biosystems	circulating mirnas can be sensitive biomarkers for cll, because certain extracellular mirnas are present in cll patient plasma at levels significantly different from healthy controls and from patients affected by other hematologic malignancies. The levels of several of these circulating mirnas also displayed significant differences between zeta-associated protein 70 (zap-70)(+) and zap-70(-) cll.
miRNA	hsa-miR-26a	mir-26	MIMAT0000082	Homo sapiens	0	exosome	t cells	j77	mittelbrunn m et al.	nat commun.2:282.	unidirectional transfer of microrna-loaded exosomes from t cells to antigen-presenting cells.	21505438	2011	human mirna microarray kit	unidirectional transfer of microrna-loaded exosomes from t cells to antigen-presenting cells.
miRNA	hsa-miR-34a*	mir-34	MIMAT0004557	Homo sapiens	0	Ago2	plasma	normal	turchinovich a et al.	nucleic acids res. 39 (16): 7223-7233.	characterization of extracellular circulating microrna.	21609964	2011	ultracentrifugation|western blot immunoassay|real-time rt-pcr	here, authors confirmed that circulating mature mirna in contrast to mrna or snrna is strikingly stable in blood plasma and cell culture media. This is the first study to show that extracellular mirnas are predominantly exosomes/microvesicles free and are associated with ago proteins.
miRNA	hsa-let-7i	let-7	MIMAT0000415	Homo sapiens	0	circulating	serum	Chronic systolic heart failure	goren y et al.	eur j heart fail. 14(2):147-54	serum levels of micrornas in patients with heart failure.	22120965	2012	qrt-pcr	elevated serum levels of specific micrornas: mir-423-5p, mir-320a, mir-22, and mir-92b, identify systolic heart failure patients and correlate with important clinical prognostic parameters.
miRNA	hsa-miR-122	mir-122	MIMAT0000421	Homo sapiens	1	circulating	serum	liver injury	ding x et al.	mol med report. 5(6):1428-32.	circulating microrna-122 as a potential biomarker for liver injury.	22427142	2012	real-time reverse transcription pcr	the results showed a positive correlation between serum mir-122 and alanine aminotransferase, a clinical biomarker for liver function. Furthermore, serum mir-122 was assessed in patients with hepatitis b and hepatocarcinoma, resulting in distinct mir-122 profiles in these two closely related diseases.
miRNA	hsa-miR-16	mir-15	MIMAT0000069	Homo sapiens	1	circulating	serum	prostate cancer	Mahn R et al.	Urology. 77(5):1265.e9-16.	Circulating microRNAs (miRNA) in serum of patients with prostate cancer.	21539977	2011	quantitative real-time pcr	circulating oncogenic mirna levels were different, and especially the mir-26a level allowed sensitive (89%) discrimination of pca and bph patients at a moderate specificity (56%; area under the curve [auc]: 0.703); the analysis of oncogenic mirnas in combination increased the diagnostic accuracy (sensitivity: 78.4%; specificity: 66.7%; auc: 0.758). despite the low number of patients limiting the …
miRNA	hsa-miR-21	mir-21	MIMAT0000076	Homo sapiens	1	circulating	blood	oral squamous cell carcinoma (oscc)	Ren W et al.	Biomarkers. 19(7):590-6.	Circulating microRNA-21 (MIR-21) and phosphatase and tensin homolog (PTEN) are promising novel biomarkers for detection of oral squamous cell carcinoma.	25174622	2014	e.z.n.a._x0002_ blood rna kit|quantitative real-time reverse transcriptionpolymerase chain reaction	authors demonstrate that circulating mir-21 and pten might represent new complementary tumour markers for oscc.
miRNA	hsa-miR-136	mir-136	MIMAT0000448	Homo sapiens	0	exosome	serum	papillary adenocarcinoma of ovary	taylor dd et al.	gynecol oncol.110(1):13-21.	microrna signatures of tumor-derived exosomes as diagnostic biomarkers of ovarian cancer.	18589210	2008	467microrna array	microrna signatures of tumor-derived exosomes as diagnostic biomarkers of ovarian cancer.
miRNA	hsa-miR-30e-5p	mir-30	MIMAT0000692	Homo sapiens	0	circulating	plasma	normal	mitchell ps et al.	pnas 105(30):10513-8	circulating micrornas as stable blood-based markers for cancer detection.	18663219	2008	taqman low-density array qrt-pcr	mirnas are present in human plasma in a remarkably stable form that is protected from endogenous rnase activity.
miRNA	hsa-miR-185	mir-185	MIMAT0000455	Homo sapiens	0	circulating	serum	liver cirrhosis (lc)	gui j et al.	clin sci (lond). 120(5):183-93.	serum microrna characterization identifies mir-885-5p as a potential marker for detecting liver pathologies.	20815808	2011	taqman microrna reverse transcription kit (applied biosystems) qpcr	mir-885-5p is significantly elevated in the sera of patients with liver pathologies. Data suggest that serum mirnas could serve as novel complementary biomarkers for the detection and assessment of liver pathologies.
miRNA	hsa-miR-16	mir-15	MIMAT0000069	Homo sapiens	0	Ago2	serum	normal	arroyo jd et al.	pnas 108(12):5003-8	argonaute2 complexes carry a population of circulating micrornas independent of vesicles in human plasma.	21383194	2011	size-exclusion chromatography|mirna ready-to-use pcr, human panel i, v2.m qrt-pcr arrays (exiqon)	the majority of circulating mirnas cofractionated with protein complexes rather than with vesicles. Argonaute2 (ago2), the key effector protein of mirna-mediated silencing, was present in human plasma and eluted with plasma mirnas in size-exclusion chromatography. Furthermore, immunoprecipitation of ago2 from plasma readily recovered non vesicle-associated plasma mirnas.
miRNA	hsa-miR-484	mir-484	MIMAT0002174	Homo sapiens	0	circulating	plasma	zap-70 positive b-cll (stage iii-iv)	moussay e et al.	pnas 108(16):6573-8	microrna as biomarkers and regulators in b-cell chronic lymphocytic leukemia.	21460253	2011	mirneasy kit (qiagen)|taq mirna low-density array from applied biosystems	circulating mirnas can be sensitive biomarkers for cll, because certain extracellular mirnas are present in cll patient plasma at levels significantly different from healthy controls and from patients affected by other hematologic malignancies. The levels of several of these circulating mirnas also displayed significant differences between zeta-associated protein 70 (zap-70)(+) and zap-70(-) cll.
miRNA	hsa-miR-26b	mir-26	MIMAT0000083	Homo sapiens	0	exosome	t cells	j77	mittelbrunn m et al.	nat commun.2:282.	unidirectional transfer of microrna-loaded exosomes from t cells to antigen-presenting cells.	21505438	2011	human mirna microarray kit	unidirectional transfer of microrna-loaded exosomes from t cells to antigen-presenting cells.
miRNA	hsa-miR-361-5p	mir-361	MIMAT0000703	Homo sapiens	0	Ago2	plasma	normal	turchinovich a et al.	nucleic acids res. 39 (16): 7223-7233.	characterization of extracellular circulating microrna.	21609964	2011	ultracentrifugation|western blot immunoassay|real-time rt-pcr	here, authors confirmed that circulating mature mirna in contrast to mrna or snrna is strikingly stable in blood plasma and cell culture media. This is the first study to show that extracellular mirnas are predominantly exosomes/microvesicles free and are associated with ago proteins.
miRNA	hsa-miR-100	mir-99	MIMAT0000098	Homo sapiens	0	circulating	serum	Chronic systolic heart failure	goren y et al.	eur j heart fail. 14(2):147-54	serum levels of micrornas in patients with heart failure.	22120965	2012	qrt-pcr	elevated serum levels of specific micrornas: mir-423-5p, mir-320a, mir-22, and mir-92b, identify systolic heart failure patients and correlate with important clinical prognostic parameters.
miRNA	hsa-let-7a	let-7	MIMAT0000062	Homo sapiens	0	exosome	serum	normal	Gallo A et al.	PLoS One. 7(3):e30679.	The Majority of MicroRNAs Detectable in Serum and Saliva Is Concentrated in Exosomes.	22427800	2012	TRIZOL reagent (Invitrogen, Carlsbad, CA)|Nanodrop ND-1000 (Thermo Scientific, Worcester, MA)|TaqManH MicroRNA Reverse Transcription Kit (Applied Biosystems, Foster City, CA)|TaqMan MicroRNA Assay, PN 4427975, Applied Biosystems|TaqMan Universal PCR Master Mix (PN 4324018, Applied Biosystems)	Exosome isolation improves the sensitivity of miRNA amplification from human biologic fluids. Exosomal miRNA should be the starting point for early biomarker studies to reduce the probability of false negative results involving low abundance miRNAs that may be missed by using unfractionated serum or saliva.
miRNA	hsa-miR-223	mir-223	MIMAT0000280	Homo sapiens	0	circulating	serum	prostate cancer	Moltzahn F et al.	Cancer Res. 71(2):550-60.	Microfluidic-based multiplex qRT-PCR identifies diagnostic and prognostic microRNA signatures in the sera of prostate cancer patients.	21098088	2011	microfluidic-based multiplex qrt-pcr	ten micrornas (mir-20b, -24, -26b, -30c, -93, -106a, -223, -874, -1207-5p and mir-1274a) were significantly different between the healthy and all the malignant samples. four were downregulated in the cancer group (mir- 223, -26b, -30c and mir-24) and six were upregulated in the cancer group (mir-20b, -874, -1274a, -1207-5p, -93 and mir-106a). mir-19a and -451 were significantly different between …
miRNA	hsa-miR-101	mir-101	MIMAT0000099	Homo sapiens	1	circulating	serum	hepatitis b virus (hbv)-associated liver cirrhosis (hbv-lc)	Xie Y et al.	Cancer Biol Ther. 15(9):1248-55.	Expression profiling of serum microRNA-101 in HBV-associated chronic hepatitis, liver cirrhosis, and hepatocellular carcinoma.	24971953	2014	real-time quantitative pcr	authors suggest that the serum mir-101 level can serve as a potential non-invasive biomarker to differentiate hbv-hcc from hbv-lc.
miRNA	hsa-miR-137	mir-137	MIMAT0000429	Homo sapiens	0	exosome	serum	papillary adenocarcinoma of ovary	taylor dd et al.	gynecol oncol.110(1):13-21.	microrna signatures of tumor-derived exosomes as diagnostic biomarkers of ovarian cancer.	18589210	2008	467microrna array	microrna signatures of tumor-derived exosomes as diagnostic biomarkers of ovarian cancer.
miRNA	hsa-miR-32	mir-32	MIMAT0000090	Homo sapiens	0	circulating	plasma	normal	mitchell ps et al.	pnas 105(30):10513-8	circulating micrornas as stable blood-based markers for cancer detection.	18663219	2008	taqman low-density array qrt-pcr	mirnas are present in human plasma in a remarkably stable form that is protected from endogenous rnase activity.
miRNA	hsa-miR-192	mir-192	MIMAT0000222	Homo sapiens	0	circulating	serum	liver cirrhosis (lc)	gui j et al.	clin sci (lond). 120(5):183-93.	serum microrna characterization identifies mir-885-5p as a potential marker for detecting liver pathologies.	20815808	2011	taqman microrna reverse transcription kit (applied biosystems) qpcr	mir-885-5p is significantly elevated in the sera of patients with liver pathologies. Data suggest that serum mirnas could serve as novel complementary biomarkers for the detection and assessment of liver pathologies.
miRNA	hsa-miR-17	mir-17	MIMAT0000070	Homo sapiens	0	Ago2	serum	normal	arroyo jd et al.	pnas 108(12):5003-8	argonaute2 complexes carry a population of circulating micrornas independent of vesicles in human plasma.	21383194	2011	size-exclusion chromatography|mirna ready-to-use pcr, human panel i, v2.m qrt-pcr arrays (exiqon)	the majority of circulating mirnas cofractionated with protein complexes rather than with vesicles. Argonaute2 (ago2), the key effector protein of mirna-mediated silencing, was present in human plasma and eluted with plasma mirnas in size-exclusion chromatography. Furthermore, immunoprecipitation of ago2 from plasma readily recovered non vesicle-associated plasma mirnas.
miRNA	hsa-miR-486-5p	mir-486	MIMAT0002177	Homo sapiens	0	circulating	plasma	zap-70 positive b-cll (stage iii-iv)	moussay e et al.	pnas 108(16):6573-8	microrna as biomarkers and regulators in b-cell chronic lymphocytic leukemia.	21460253	2011	mirneasy kit (qiagen)|taq mirna low-density array from applied biosystems	circulating mirnas can be sensitive biomarkers for cll, because certain extracellular mirnas are present in cll patient plasma at levels significantly different from healthy controls and from patients affected by other hematologic malignancies. The levels of several of these circulating mirnas also displayed significant differences between zeta-associated protein 70 (zap-70)(+) and zap-70(-) cll.
miRNA	hsa-miR-27a	mir-27	MIMAT0000084	Homo sapiens	0	exosome	t cells	j77	mittelbrunn m et al.	nat commun.2:282.	unidirectional transfer of microrna-loaded exosomes from t cells to antigen-presenting cells.	21505438	2011	human mirna microarray kit	unidirectional transfer of microrna-loaded exosomes from t cells to antigen-presenting cells.
miRNA	hsa-miR-362-3p	mir-362	MIMAT0004683	Homo sapiens	0	Ago2	plasma	normal	turchinovich a et al.	nucleic acids res. 39 (16): 7223-7233.	characterization of extracellular circulating microrna.	21609964	2011	ultracentrifugation|western blot immunoassay|real-time rt-pcr	here, authors confirmed that circulating mature mirna in contrast to mrna or snrna is strikingly stable in blood plasma and cell culture media. This is the first study to show that extracellular mirnas are predominantly exosomes/microvesicles free and are associated with ago proteins.
miRNA	hsa-miR-101	mir-101	MIMAT0000099	Homo sapiens	0	circulating	serum	Chronic systolic heart failure	goren y et al.	eur j heart fail. 14(2):147-54	serum levels of micrornas in patients with heart failure.	22120965	2012	qrt-pcr	elevated serum levels of specific micrornas: mir-423-5p, mir-320a, mir-22, and mir-92b, identify systolic heart failure patients and correlate with important clinical prognostic parameters.
miRNA	hsa-miR-101	mir-101	MIMAT0000099	Homo sapiens	0	exosome	serum	normal	Gallo A et al.	PLoS One. 7(3):e30679.	The Majority of MicroRNAs Detectable in Serum and Saliva Is Concentrated in Exosomes.	22427800	2012	TRIZOL reagent (Invitrogen, Carlsbad, CA)|Nanodrop ND-1000 (Thermo Scientific, Worcester, MA)|TaqManH MicroRNA Reverse Transcription Kit (Applied Biosystems, Foster City, CA)|TaqMan MicroRNA Assay, PN 4427975, Applied Biosystems|TaqMan Universal PCR Master Mix (PN 4324018, Applied Biosystems)	Exosome isolation improves the sensitivity of miRNA amplification from human biologic fluids. Exosomal miRNA should be the starting point for early biomarker studies to reduce the probability of false negative results involving low abundance miRNAs that may be missed by using unfractionated serum or saliva.
miRNA	hsa-miR-26b	mir-26	MIMAT0000083	Homo sapiens	0	circulating	serum	prostate cancer	Moltzahn F et al.	Cancer Res. 71(2):550-60.	Microfluidic-based multiplex qRT-PCR identifies diagnostic and prognostic microRNA signatures in the sera of prostate cancer patients.	21098088	2011	microfluidic-based multiplex qrt-pcr	ten micrornas (mir-20b, -24, -26b, -30c, -93, -106a, -223, -874, -1207-5p and mir-1274a) were significantly different between the healthy and all the malignant samples. four were downregulated in the cancer group (mir- 223, -26b, -30c and mir-24) and six were upregulated in the cancer group (mir-20b, -874, -1274a, -1207-5p, -93 and mir-106a). mir-19a and -451 were significantly different between …
miRNA	hsa-miR-101	mir-101	MIMAT0000099	Homo sapiens	1	circulating	serum	hepatitis b virus-associated hepatocellular carcinoma (hbv-hcc)	Xie Y et al.	Cancer Biol Ther. 15(9):1248-55.	Expression profiling of serum microRNA-101 in HBV-associated chronic hepatitis, liver cirrhosis, and hepatocellular carcinoma.	24971953	2014	real-time quantitative pcr	authors suggest that the serum mir-101 level can serve as a potential non-invasive biomarker to differentiate hbv-hcc from hbv-lc.
miRNA	hsa-miR-138	mir-138	MIMAT0000430	Homo sapiens	0	exosome	serum	papillary adenocarcinoma of ovary	taylor dd et al.	gynecol oncol.110(1):13-21.	microrna signatures of tumor-derived exosomes as diagnostic biomarkers of ovarian cancer.	18589210	2008	467microrna array	microrna signatures of tumor-derived exosomes as diagnostic biomarkers of ovarian cancer.
miRNA	hsa-miR-320	mir-320	MIMAT0000510	Homo sapiens	0	circulating	plasma	normal	mitchell ps et al.	pnas 105(30):10513-8	circulating micrornas as stable blood-based markers for cancer detection.	18663219	2008	taqman low-density array qrt-pcr	mirnas are present in human plasma in a remarkably stable form that is protected from endogenous rnase activity.
miRNA	hsa-miR-194	mir-194	MIMAT0000460	Homo sapiens	0	circulating	serum	liver cirrhosis (lc)	gui j et al.	clin sci (lond). 120(5):183-93.	serum microrna characterization identifies mir-885-5p as a potential marker for detecting liver pathologies.	20815808	2011	taqman microrna reverse transcription kit (applied biosystems) qpcr	mir-885-5p is significantly elevated in the sera of patients with liver pathologies. Data suggest that serum mirnas could serve as novel complementary biomarkers for the detection and assessment of liver pathologies.
miRNA	hsa-miR-185	mir-185	MIMAT0000455	Homo sapiens	0	Ago2	serum	normal	arroyo jd et al.	pnas 108(12):5003-8	argonaute2 complexes carry a population of circulating micrornas independent of vesicles in human plasma.	21383194	2011	size-exclusion chromatography|mirna ready-to-use pcr, human panel i, v2.m qrt-pcr arrays (exiqon)	the majority of circulating mirnas cofractionated with protein complexes rather than with vesicles. Argonaute2 (ago2), the key effector protein of mirna-mediated silencing, was present in human plasma and eluted with plasma mirnas in size-exclusion chromatography. Furthermore, immunoprecipitation of ago2 from plasma readily recovered non vesicle-associated plasma mirnas.
miRNA	hsa-miR-520c-3p	mir-515	MIMAT0002846	Homo sapiens	0	circulating	plasma	zap-70 positive b-cll (stage iii-iv)	moussay e et al.	pnas 108(16):6573-8	microrna as biomarkers and regulators in b-cell chronic lymphocytic leukemia.	21460253	2011	mirneasy kit (qiagen)|taq mirna low-density array from applied biosystems	circulating mirnas can be sensitive biomarkers for cll, because certain extracellular mirnas are present in cll patient plasma at levels significantly different from healthy controls and from patients affected by other hematologic malignancies. The levels of several of these circulating mirnas also displayed significant differences between zeta-associated protein 70 (zap-70)(+) and zap-70(-) cll.
miRNA	hsa-miR-27b	mir-27	MIMAT0000419	Homo sapiens	0	exosome	t cells	j77	mittelbrunn m et al.	nat commun.2:282.	unidirectional transfer of microrna-loaded exosomes from t cells to antigen-presenting cells.	21505438	2011	human mirna microarray kit	unidirectional transfer of microrna-loaded exosomes from t cells to antigen-presenting cells.
miRNA	hsa-miR-362-5p	mir-362	MIMAT0000705	Homo sapiens	0	exosome	plasma	normal	turchinovich a et al.	nucleic acids res. 39 (16): 7223-7233.	characterization of extracellular circulating microrna.	21609964	2011	ultracentrifugation|western blot immunoassay|real-time rt-pcr	here, authors confirmed that circulating mature mirna in contrast to mrna or snrna is strikingly stable in blood plasma and cell culture media. This is the first study to show that extracellular mirnas are predominantly exosomes/microvesicles free and are associated with ago proteins.
miRNA	hsa-miR-103	mir-103	MIMAT0000101	Homo sapiens	0	circulating	serum	Chronic systolic heart failure	goren y et al.	eur j heart fail. 14(2):147-54	serum levels of micrornas in patients with heart failure.	22120965	2012	qrt-pcr	elevated serum levels of specific micrornas: mir-423-5p, mir-320a, mir-22, and mir-92b, identify systolic heart failure patients and correlate with important clinical prognostic parameters.
miRNA	hsa-miR-107	mir-103	MIMAT0000104	Homo sapiens	0	exosome	serum	normal	Gallo A et al.	PLoS One. 7(3):e30679.	The Majority of MicroRNAs Detectable in Serum and Saliva Is Concentrated in Exosomes.	22427800	2012	TRIZOL reagent (Invitrogen, Carlsbad, CA)|Nanodrop ND-1000 (Thermo Scientific, Worcester, MA)|TaqManH MicroRNA Reverse Transcription Kit (Applied Biosystems, Foster City, CA)|TaqMan MicroRNA Assay, PN 4427975, Applied Biosystems|TaqMan Universal PCR Master Mix (PN 4324018, Applied Biosystems)	Exosome isolation improves the sensitivity of miRNA amplification from human biologic fluids. Exosomal miRNA should be the starting point for early biomarker studies to reduce the probability of false negative results involving low abundance miRNAs that may be missed by using unfractionated serum or saliva.
miRNA	hsa-miR-30c	mir-30	MIMAT0000244	Homo sapiens	0	circulating	serum	prostate cancer	Moltzahn F et al.	Cancer Res. 71(2):550-60.	Microfluidic-based multiplex qRT-PCR identifies diagnostic and prognostic microRNA signatures in the sera of prostate cancer patients.	21098088	2011	microfluidic-based multiplex qrt-pcr	ten micrornas (mir-20b, -24, -26b, -30c, -93, -106a, -223, -874, -1207-5p and mir-1274a) were significantly different between the healthy and all the malignant samples. four were downregulated in the cancer group (mir- 223, -26b, -30c and mir-24) and six were upregulated in the cancer group (mir-20b, -874, -1274a, -1207-5p, -93 and mir-106a). mir-19a and -451 were significantly different between …
miRNA	hsa-miR-145	mir-145	MIMAT0000437	Homo sapiens	0	microvesicle	serum	human colon cancer dld-1 cells	Akao Y et al.	Int J Mol Sci. 15(1):1392-401.	Extracellular disposal of tumor-suppressor miRs-145 and -34a via microvesicles and 5-FU resistance of human colon cancer cells.	24447928	2014	exomir kit (bioosicentific; austin, tx, usa)|nanosight lm10 nanoparticle characterization system (nanosight, amesbury, uk)|bioopure-mp (bioosicentific, austin, tx, usa)|taqman (applied biosystems, foster city, ca, usa)|rneasy mini kit (qiagen, hilden, germany)	the intra- and extracellular mir-145 and -34a were closely associated with 5-fu resistance, and the resistance was in part due to the enhanced secretion of mir-145 and -34a via mvs, resulting in low intracellular levels of both mirnas.
miRNA	hsa-miR-140	mir-140	MIMAT0000431	Homo sapiens	0	exosome	serum	papillary adenocarcinoma of ovary	taylor dd et al.	gynecol oncol.110(1):13-21.	microrna signatures of tumor-derived exosomes as diagnostic biomarkers of ovarian cancer.	18589210	2008	467microrna array	microrna signatures of tumor-derived exosomes as diagnostic biomarkers of ovarian cancer.
miRNA	hsa-miR-324-3p	mir-324	MIMAT0000762	Homo sapiens	0	circulating	plasma	normal	mitchell ps et al.	pnas 105(30):10513-8	circulating micrornas as stable blood-based markers for cancer detection.	18663219	2008	taqman low-density array qrt-pcr	mirnas are present in human plasma in a remarkably stable form that is protected from endogenous rnase activity.
miRNA	hsa-miR-19b	mir-19	MIMAT0000074	Homo sapiens	0	circulating	serum	liver cirrhosis (lc)	gui j et al.	clin sci (lond). 120(5):183-93.	serum microrna characterization identifies mir-885-5p as a potential marker for detecting liver pathologies.	20815808	2011	taqman microrna reverse transcription kit (applied biosystems) qpcr	mir-885-5p is significantly elevated in the sera of patients with liver pathologies. Data suggest that serum mirnas could serve as novel complementary biomarkers for the detection and assessment of liver pathologies.
miRNA	hsa-miR-186	mir-186	MIMAT0000456	Homo sapiens	0	Ago2	serum	normal	arroyo jd et al.	pnas 108(12):5003-8	argonaute2 complexes carry a population of circulating micrornas independent of vesicles in human plasma.	21383194	2011	size-exclusion chromatography|mirna ready-to-use pcr, human panel i, v2.m qrt-pcr arrays (exiqon)	the majority of circulating mirnas cofractionated with protein complexes rather than with vesicles. Argonaute2 (ago2), the key effector protein of mirna-mediated silencing, was present in human plasma and eluted with plasma mirnas in size-exclusion chromatography. Furthermore, immunoprecipitation of ago2 from plasma readily recovered non vesicle-associated plasma mirnas.
miRNA	hsa-miR-601	mir-601	MIMAT0003269	Homo sapiens	0	circulating	plasma	zap-70 positive b-cll (stage iii-iv)	moussay e et al.	pnas 108(16):6573-8	microrna as biomarkers and regulators in b-cell chronic lymphocytic leukemia.	21460253	2011	mirneasy kit (qiagen)|taq mirna low-density array from applied biosystems	circulating mirnas can be sensitive biomarkers for cll, because certain extracellular mirnas are present in cll patient plasma at levels significantly different from healthy controls and from patients affected by other hematologic malignancies. The levels of several of these circulating mirnas also displayed significant differences between zeta-associated protein 70 (zap-70)(+) and zap-70(-) cll.
miRNA	hsa-miR-28-3p	mir-28	MIMAT0004502	Homo sapiens	0	exosome	t cells	j77	mittelbrunn m et al.	nat commun.2:282.	unidirectional transfer of microrna-loaded exosomes from t cells to antigen-presenting cells.	21505438	2011	human mirna microarray kit	unidirectional transfer of microrna-loaded exosomes from t cells to antigen-presenting cells.
miRNA	hsa-miR-375	mir-375	MIMAT0000728	Homo sapiens	0	Ago2	plasma	normal	turchinovich a et al.	nucleic acids res. 39 (16): 7223-7233.	characterization of extracellular circulating microrna.	21609964	2011	ultracentrifugation|western blot immunoassay|real-time rt-pcr	here, authors confirmed that circulating mature mirna in contrast to mrna or snrna is strikingly stable in blood plasma and cell culture media. This is the first study to show that extracellular mirnas are predominantly exosomes/microvesicles free and are associated with ago proteins.
miRNA	hsa-miR-106a	mir-17	MIMAT0000103	Homo sapiens	0	circulating	serum	Chronic systolic heart failure	goren y et al.	eur j heart fail. 14(2):147-54	serum levels of micrornas in patients with heart failure.	22120965	2012	qrt-pcr	elevated serum levels of specific micrornas: mir-423-5p, mir-320a, mir-22, and mir-92b, identify systolic heart failure patients and correlate with important clinical prognostic parameters.
miRNA	hsa-miR-122	mir-122	MIMAT0000421	Homo sapiens	0	exosome	serum	normal	Gallo A et al.	PLoS One. 7(3):e30679.	The Majority of MicroRNAs Detectable in Serum and Saliva Is Concentrated in Exosomes.	22427800	2012	TRIZOL reagent (Invitrogen, Carlsbad, CA)|Nanodrop ND-1000 (Thermo Scientific, Worcester, MA)|TaqManH MicroRNA Reverse Transcription Kit (Applied Biosystems, Foster City, CA)|TaqMan MicroRNA Assay, PN 4427975, Applied Biosystems|TaqMan Universal PCR Master Mix (PN 4324018, Applied Biosystems)	Exosome isolation improves the sensitivity of miRNA amplification from human biologic fluids. Exosomal miRNA should be the starting point for early biomarker studies to reduce the probability of false negative results involving low abundance miRNAs that may be missed by using unfractionated serum or saliva.
miRNA	hsa-miR-24	mir-24	MIMAT0000080	Homo sapiens	0	circulating	serum	prostate cancer	Moltzahn F et al.	Cancer Res. 71(2):550-60.	Microfluidic-based multiplex qRT-PCR identifies diagnostic and prognostic microRNA signatures in the sera of prostate cancer patients.	21098088	2011	microfluidic-based multiplex qrt-pcr	ten micrornas (mir-20b, -24, -26b, -30c, -93, -106a, -223, -874, -1207-5p and mir-1274a) were significantly different between the healthy and all the malignant samples. four were downregulated in the cancer group (mir- 223, -26b, -30c and mir-24) and six were upregulated in the cancer group (mir-20b, -874, -1274a, -1207-5p, -93 and mir-106a). mir-19a and -451 were significantly different between …
miRNA	hsa-miR-34a	mir-34	MIMAT0000255	Homo sapiens	0	microvesicle	serum	human colon cancer dld-1 cells	Akao Y et al.	Int J Mol Sci. 15(1):1392-401.	Extracellular disposal of tumor-suppressor miRs-145 and -34a via microvesicles and 5-FU resistance of human colon cancer cells.	24447928	2014	exomir kit (bioosicentific; austin, tx, usa)|nanosight lm10 nanoparticle characterization system (nanosight, amesbury, uk)|bioopure-mp (bioosicentific, austin, tx, usa)|taqman (applied biosystems, foster city, ca, usa)|rneasy mini kit (qiagen, hilden, germany)	the intra- and extracellular mir-145 and -34a were closely associated with 5-fu resistance, and the resistance was in part due to the enhanced secretion of mir-145 and -34a via mvs, resulting in low intracellular levels of both mirnas.
miRNA	hsa-miR-141	mir-8	MIMAT0000432	Homo sapiens	0	exosome	serum	papillary adenocarcinoma of ovary	taylor dd et al.	gynecol oncol.110(1):13-21.	microrna signatures of tumor-derived exosomes as diagnostic biomarkers of ovarian cancer.	18589210	2008	467microrna array	microrna signatures of tumor-derived exosomes as diagnostic biomarkers of ovarian cancer.
miRNA	hsa-miR-326	mir-326	MIMAT0000756	Homo sapiens	0	circulating	plasma	normal	mitchell ps et al.	pnas 105(30):10513-8	circulating micrornas as stable blood-based markers for cancer detection.	18663219	2008	taqman low-density array qrt-pcr	mirnas are present in human plasma in a remarkably stable form that is protected from endogenous rnase activity.
miRNA	hsa-miR-210	mir-210	MIMAT0000267	Homo sapiens	0	circulating	serum	liver cirrhosis (lc)	gui j et al.	clin sci (lond). 120(5):183-93.	serum microrna characterization identifies mir-885-5p as a potential marker for detecting liver pathologies.	20815808	2011	taqman microrna reverse transcription kit (applied biosystems) qpcr	mir-885-5p is significantly elevated in the sera of patients with liver pathologies. Data suggest that serum mirnas could serve as novel complementary biomarkers for the detection and assessment of liver pathologies.
miRNA	hsa-miR-18a	mir-17	MIMAT0000072	Homo sapiens	0	circulating	serum	normal	arroyo jd et al.	pnas 108(12):5003-8	argonaute2 complexes carry a population of circulating micrornas independent of vesicles in human plasma.	21383194	2011	size-exclusion chromatography|mirna ready-to-use pcr, human panel i, v2.m qrt-pcr arrays (exiqon)	the majority of circulating mirnas cofractionated with protein complexes rather than with vesicles. Argonaute2 (ago2), the key effector protein of mirna-mediated silencing, was present in human plasma and eluted with plasma mirnas in size-exclusion chromatography. Furthermore, immunoprecipitation of ago2 from plasma readily recovered non vesicle-associated plasma mirnas.
miRNA	hsa-miR-618	mir-618	MIMAT0003287	Homo sapiens	0	circulating	plasma	zap-70 positive b-cll (stage iii-iv)	moussay e et al.	pnas 108(16):6573-8	microrna as biomarkers and regulators in b-cell chronic lymphocytic leukemia.	21460253	2011	mirneasy kit (qiagen)|taq mirna low-density array from applied biosystems	circulating mirnas can be sensitive biomarkers for cll, because certain extracellular mirnas are present in cll patient plasma at levels significantly different from healthy controls and from patients affected by other hematologic malignancies. The levels of several of these circulating mirnas also displayed significant differences between zeta-associated protein 70 (zap-70)(+) and zap-70(-) cll.
miRNA	hsa-miR-28-5p	mir-28	MIMAT0000085	Homo sapiens	0	exosome	t cells	j77	mittelbrunn m et al.	nat commun.2:282.	unidirectional transfer of microrna-loaded exosomes from t cells to antigen-presenting cells.	21505438	2011	human mirna microarray kit	unidirectional transfer of microrna-loaded exosomes from t cells to antigen-presenting cells.
miRNA	hsa-miR-376a	mir-368	MIMAT0000729	Homo sapiens	0	Ago2	plasma	normal	turchinovich a et al.	nucleic acids res. 39 (16): 7223-7233.	characterization of extracellular circulating microrna.	21609964	2011	ultracentrifugation|western blot immunoassay|real-time rt-pcr	here, authors confirmed that circulating mature mirna in contrast to mrna or snrna is strikingly stable in blood plasma and cell culture media. This is the first study to show that extracellular mirnas are predominantly exosomes/microvesicles free and are associated with ago proteins.
miRNA	hsa-miR-106b	mir-17	MIMAT0000680	Homo sapiens	0	circulating	serum	Chronic systolic heart failure	goren y et al.	eur j heart fail. 14(2):147-54	serum levels of micrornas in patients with heart failure.	22120965	2012	qrt-pcr	elevated serum levels of specific micrornas: mir-423-5p, mir-320a, mir-22, and mir-92b, identify systolic heart failure patients and correlate with important clinical prognostic parameters.
miRNA	hsa-miR-1273d	mir-1273	MIMAT0015090	Homo sapiens	0	exosome	saliva	normal	Gallo A et al.	PLoS One. 7(3):e30679.	The Majority of MicroRNAs Detectable in Serum and Saliva Is Concentrated in Exosomes.	22427800	2012	TRIZOL reagent (Invitrogen, Carlsbad, CA)|Nanodrop ND-1000 (Thermo Scientific, Worcester, MA)|TaqManH MicroRNA Reverse Transcription Kit (Applied Biosystems, Foster City, CA)|TaqMan MicroRNA Assay, PN 4427975, Applied Biosystems|TaqMan Universal PCR Master Mix (PN 4324018, Applied Biosystems)	Exosome isolation improves the sensitivity of miRNA amplification from human biologic fluids. Exosomal miRNA should be the starting point for early biomarker studies to reduce the probability of false negative results involving low abundance miRNAs that may be missed by using unfractionated serum or saliva.
miRNA	hsa-miR-20b	mir-17	MIMAT0001413	Homo sapiens	0	circulating	serum	prostate cancer	Moltzahn F et al.	Cancer Res. 71(2):550-60.	Microfluidic-based multiplex qRT-PCR identifies diagnostic and prognostic microRNA signatures in the sera of prostate cancer patients.	21098088	2011	microfluidic-based multiplex qrt-pcr	ten micrornas (mir-20b, -24, -26b, -30c, -93, -106a, -223, -874, -1207-5p and mir-1274a) were significantly different between the healthy and all the malignant samples. four were downregulated in the cancer group (mir- 223, -26b, -30c and mir-24) and six were upregulated in the cancer group (mir-20b, -874, -1274a, -1207-5p, -93 and mir-106a). mir-19a and -451 were significantly different between …
miRNA	hsa-miR-328	mir-328	MIMAT0000752	Homo sapiens	0	circulating	blood	Atrial fibrillation (af)	McManus DD et al.	Heart Rhythm. 11(4):663-9.	Relations between circulating microRNAs and atrial fibrillation: data from the Framingham Offspring Study.	24444445	2014	quantitative reverse transcription polymerase chain reaction (rt-qpcr)	circulating levels of mir-328, a mirna known to promote atrial electrical remodeling by reducing l-type ca(2+) channel density, were associated with prevalent af. adjustment for risk factors that promote atrial remodeling, including hypertension, attenuated the association between mir-328 and af, potentially implicating mir-328 as a potential mediator of atrial remodeling and af vulnerability.
miRNA	hsa-miR-146a	mir-146	MIMAT0000449	Homo sapiens	0	exosome	serum	papillary adenocarcinoma of ovary	taylor dd et al.	gynecol oncol.110(1):13-21.	microrna signatures of tumor-derived exosomes as diagnostic biomarkers of ovarian cancer.	18589210	2008	467microrna array	microrna signatures of tumor-derived exosomes as diagnostic biomarkers of ovarian cancer.
miRNA	hsa-miR-328	mir-328	MIMAT0000752	Homo sapiens	0	circulating	plasma	normal	mitchell ps et al.	pnas 105(30):10513-8	circulating micrornas as stable blood-based markers for cancer detection.	18663219	2008	taqman low-density array qrt-pcr	mirnas are present in human plasma in a remarkably stable form that is protected from endogenous rnase activity.
miRNA	hsa-miR-215	mir-192	MIMAT0000272	Homo sapiens	0	circulating	serum	liver cirrhosis (lc)	gui j et al.	clin sci (lond). 120(5):183-93.	serum microrna characterization identifies mir-885-5p as a potential marker for detecting liver pathologies.	20815808	2011	taqman microrna reverse transcription kit (applied biosystems) qpcr	mir-885-5p is significantly elevated in the sera of patients with liver pathologies. Data suggest that serum mirnas could serve as novel complementary biomarkers for the detection and assessment of liver pathologies.
miRNA	hsa-miR-191	mir-191	MIMAT0000440	Homo sapiens	0	circulating	serum	normal	arroyo jd et al.	pnas 108(12):5003-8	argonaute2 complexes carry a population of circulating micrornas independent of vesicles in human plasma.	21383194	2011	size-exclusion chromatography|mirna ready-to-use pcr, human panel i, v2.m qrt-pcr arrays (exiqon)	the majority of circulating mirnas cofractionated with protein complexes rather than with vesicles. Argonaute2 (ago2), the key effector protein of mirna-mediated silencing, was present in human plasma and eluted with plasma mirnas in size-exclusion chromatography. Furthermore, immunoprecipitation of ago2 from plasma readily recovered non vesicle-associated plasma mirnas.
miRNA	hsa-miR-646	mir-646	MIMAT0003316	Homo sapiens	0	circulating	plasma	zap-70 positive b-cll (stage iii-iv)	moussay e et al.	pnas 108(16):6573-8	microrna as biomarkers and regulators in b-cell chronic lymphocytic leukemia.	21460253	2011	mirneasy kit (qiagen)|taq mirna low-density array from applied biosystems	circulating mirnas can be sensitive biomarkers for cll, because certain extracellular mirnas are present in cll patient plasma at levels significantly different from healthy controls and from patients affected by other hematologic malignancies. The levels of several of these circulating mirnas also displayed significant differences between zeta-associated protein 70 (zap-70)(+) and zap-70(-) cll.
miRNA	hsa-miR-29a	mir-29	MIMAT0000086	Homo sapiens	0	exosome	t cells	j77	mittelbrunn m et al.	nat commun.2:282.	unidirectional transfer of microrna-loaded exosomes from t cells to antigen-presenting cells.	21505438	2011	human mirna microarray kit	unidirectional transfer of microrna-loaded exosomes from t cells to antigen-presenting cells.
miRNA	hsa-miR-376c	mir-368	MIMAT0000720	Homo sapiens	0	Ago2	plasma	normal	turchinovich a et al.	nucleic acids res. 39 (16): 7223-7233.	characterization of extracellular circulating microrna.	21609964	2011	ultracentrifugation|western blot immunoassay|real-time rt-pcr	here, authors confirmed that circulating mature mirna in contrast to mrna or snrna is strikingly stable in blood plasma and cell culture media. This is the first study to show that extracellular mirnas are predominantly exosomes/microvesicles free and are associated with ago proteins.
miRNA	hsa-miR-107	mir-103	MIMAT0000104	Homo sapiens	0	circulating	serum	Chronic systolic heart failure	goren y et al.	eur j heart fail. 14(2):147-54	serum levels of micrornas in patients with heart failure.	22120965	2012	qrt-pcr	elevated serum levels of specific micrornas: mir-423-5p, mir-320a, mir-22, and mir-92b, identify systolic heart failure patients and correlate with important clinical prognostic parameters.
miRNA	hsa-miR-142-3p	mir-142	MIMAT0000434	Homo sapiens	0	exosome	serum	normal	Gallo A et al.	PLoS One. 7(3):e30679.	The Majority of MicroRNAs Detectable in Serum and Saliva Is Concentrated in Exosomes.	22427800	2012	TRIZOL reagent (Invitrogen, Carlsbad, CA)|Nanodrop ND-1000 (Thermo Scientific, Worcester, MA)|TaqManH MicroRNA Reverse Transcription Kit (Applied Biosystems, Foster City, CA)|TaqMan MicroRNA Assay, PN 4427975, Applied Biosystems|TaqMan Universal PCR Master Mix (PN 4324018, Applied Biosystems)	Exosome isolation improves the sensitivity of miRNA amplification from human biologic fluids. Exosomal miRNA should be the starting point for early biomarker studies to reduce the probability of false negative results involving low abundance miRNAs that may be missed by using unfractionated serum or saliva.
miRNA	hsa-miR-874	mir-874	MIMAT0004911	Homo sapiens	0	circulating	serum	prostate cancer	Moltzahn F et al.	Cancer Res. 71(2):550-60.	Microfluidic-based multiplex qRT-PCR identifies diagnostic and prognostic microRNA signatures in the sera of prostate cancer patients.	21098088	2011	microfluidic-based multiplex qrt-pcr	ten micrornas (mir-20b, -24, -26b, -30c, -93, -106a, -223, -874, -1207-5p and mir-1274a) were significantly different between the healthy and all the malignant samples. four were downregulated in the cancer group (mir- 223, -26b, -30c and mir-24) and six were upregulated in the cancer group (mir-20b, -874, -1274a, -1207-5p, -93 and mir-106a). mir-19a and -451 were significantly different between …
miRNA	hsa-miR-646	mir-646	MIMAT0003316	Homo sapiens	1	circulating	serum	Cervical squamous cell carcinoma	Wang WT et al.	J Hematol Oncol. 7:6.	Differentially expressed microRNAs in the serum of cervical squamous cell carcinoma patients before and after surgery.	24405714	2014	taqman microrna array	authors demonstrated that the circulating mirnas mir-646, mir-141* and mir-542-3p could potentially serve as non-invasive biomarkers for cervical scc. the levels of these specific mirnas might be useful for the post-therapeutic monitoring of disease progression.
miRNA	hsa-miR-146b	mir-146	MIMAT0002809	Homo sapiens	0	exosome	serum	papillary adenocarcinoma of ovary	taylor dd et al.	gynecol oncol.110(1):13-21.	microrna signatures of tumor-derived exosomes as diagnostic biomarkers of ovarian cancer.	18589210	2008	467microrna array	microrna signatures of tumor-derived exosomes as diagnostic biomarkers of ovarian cancer.
miRNA	hsa-miR-330	mir-330	MIMAT0000751	Homo sapiens	0	circulating	plasma	normal	mitchell ps et al.	pnas 105(30):10513-8	circulating micrornas as stable blood-based markers for cancer detection.	18663219	2008	taqman low-density array qrt-pcr	mirnas are present in human plasma in a remarkably stable form that is protected from endogenous rnase activity.
miRNA	hsa-miR-224	mir-224	MIMAT0000281	Homo sapiens	0	circulating	serum	liver cirrhosis (lc)	gui j et al.	clin sci (lond). 120(5):183-93.	serum microrna characterization identifies mir-885-5p as a potential marker for detecting liver pathologies.	20815808	2011	taqman microrna reverse transcription kit (applied biosystems) qpcr	mir-885-5p is significantly elevated in the sera of patients with liver pathologies. Data suggest that serum mirnas could serve as novel complementary biomarkers for the detection and assessment of liver pathologies.
miRNA	hsa-miR-192	mir-192	MIMAT0000222	Homo sapiens	0	Ago2	serum	normal	arroyo jd et al.	pnas 108(12):5003-8	argonaute2 complexes carry a population of circulating micrornas independent of vesicles in human plasma.	21383194	2011	size-exclusion chromatography|mirna ready-to-use pcr, human panel i, v2.m qrt-pcr arrays (exiqon)	the majority of circulating mirnas cofractionated with protein complexes rather than with vesicles. Argonaute2 (ago2), the key effector protein of mirna-mediated silencing, was present in human plasma and eluted with plasma mirnas in size-exclusion chromatography. Furthermore, immunoprecipitation of ago2 from plasma readily recovered non vesicle-associated plasma mirnas.
miRNA	hsa-miR-892b	mir-743	MIMAT0004918	Homo sapiens	0	circulating	plasma	zap-70 positive b-cll (stage iii-iv)	moussay e et al.	pnas 108(16):6573-8	microrna as biomarkers and regulators in b-cell chronic lymphocytic leukemia.	21460253	2011	mirneasy kit (qiagen)|taq mirna low-density array from applied biosystems	circulating mirnas can be sensitive biomarkers for cll, because certain extracellular mirnas are present in cll patient plasma at levels significantly different from healthy controls and from patients affected by other hematologic malignancies. The levels of several of these circulating mirnas also displayed significant differences between zeta-associated protein 70 (zap-70)(+) and zap-70(-) cll.
miRNA	hsa-miR-29b	mir-29	MIMAT0000100	Homo sapiens	0	exosome	t cells	j77	mittelbrunn m et al.	nat commun.2:282.	unidirectional transfer of microrna-loaded exosomes from t cells to antigen-presenting cells.	21505438	2011	human mirna microarray kit	unidirectional transfer of microrna-loaded exosomes from t cells to antigen-presenting cells.
miRNA	hsa-miR-378*	mir-378	MIMAT0000731	Homo sapiens	0	Ago2	plasma	normal	turchinovich a et al.	nucleic acids res. 39 (16): 7223-7233.	characterization of extracellular circulating microrna.	21609964	2011	ultracentrifugation|western blot immunoassay|real-time rt-pcr	here, authors confirmed that circulating mature mirna in contrast to mrna or snrna is strikingly stable in blood plasma and cell culture media. This is the first study to show that extracellular mirnas are predominantly exosomes/microvesicles free and are associated with ago proteins.
miRNA	hsa-miR-10a	mir-10	MIMAT0000253	Homo sapiens	0	circulating	serum	Chronic systolic heart failure	goren y et al.	eur j heart fail. 14(2):147-54	serum levels of micrornas in patients with heart failure.	22120965	2012	qrt-pcr	elevated serum levels of specific micrornas: mir-423-5p, mir-320a, mir-22, and mir-92b, identify systolic heart failure patients and correlate with important clinical prognostic parameters.
miRNA	hsa-miR-16	mir-15	MIMAT0000069	Homo sapiens	0	exosome	serum	normal	Gallo A et al.	PLoS One. 7(3):e30679.	The Majority of MicroRNAs Detectable in Serum and Saliva Is Concentrated in Exosomes.	22427800	2012	TRIZOL reagent (Invitrogen, Carlsbad, CA)|Nanodrop ND-1000 (Thermo Scientific, Worcester, MA)|TaqManH MicroRNA Reverse Transcription Kit (Applied Biosystems, Foster City, CA)|TaqMan MicroRNA Assay, PN 4427975, Applied Biosystems|TaqMan Universal PCR Master Mix (PN 4324018, Applied Biosystems)	Exosome isolation improves the sensitivity of miRNA amplification from human biologic fluids. Exosomal miRNA should be the starting point for early biomarker studies to reduce the probability of false negative results involving low abundance miRNAs that may be missed by using unfractionated serum or saliva.
miRNA	hsa-miR-1274a		MIMAT0005927	Homo sapiens	0	circulating	serum	prostate cancer	Moltzahn F et al.	Cancer Res. 71(2):550-60.	Microfluidic-based multiplex qRT-PCR identifies diagnostic and prognostic microRNA signatures in the sera of prostate cancer patients.	21098088	2011	microfluidic-based multiplex qrt-pcr	ten micrornas (mir-20b, -24, -26b, -30c, -93, -106a, -223, -874, -1207-5p and mir-1274a) were significantly different between the healthy and all the malignant samples. four were downregulated in the cancer group (mir- 223, -26b, -30c and mir-24) and six were upregulated in the cancer group (mir-20b, -874, -1274a, -1207-5p, -93 and mir-106a). mir-19a and -451 were significantly different between …
miRNA	hsa-miR-141*	mir-8	MIMAT0004598	Homo sapiens	1	circulating	serum	Cervical squamous cell carcinoma	Wang WT et al.	J Hematol Oncol. 7:6.	Differentially expressed microRNAs in the serum of cervical squamous cell carcinoma patients before and after surgery.	24405714	2014	taqman microrna array	authors demonstrated that the circulating mirnas mir-646, mir-141* and mir-542-3p could potentially serve as non-invasive biomarkers for cervical scc. the levels of these specific mirnas might be useful for the post-therapeutic monitoring of disease progression.
miRNA	hsa-miR-147	mir-147	MIMAT0000251	Homo sapiens	0	exosome	serum	papillary adenocarcinoma of ovary	taylor dd et al.	gynecol oncol.110(1):13-21.	microrna signatures of tumor-derived exosomes as diagnostic biomarkers of ovarian cancer.	18589210	2008	467microrna array	microrna signatures of tumor-derived exosomes as diagnostic biomarkers of ovarian cancer.
miRNA	hsa-miR-331	mir-331	MIMAT0000760	Homo sapiens	0	circulating	plasma	normal	mitchell ps et al.	pnas 105(30):10513-8	circulating micrornas as stable blood-based markers for cancer detection.	18663219	2008	taqman low-density array qrt-pcr	mirnas are present in human plasma in a remarkably stable form that is protected from endogenous rnase activity.
miRNA	hsa-miR-26a	mir-26	MIMAT0000082	Homo sapiens	0	circulating	serum	liver cirrhosis (lc)	gui j et al.	clin sci (lond). 120(5):183-93.	serum microrna characterization identifies mir-885-5p as a potential marker for detecting liver pathologies.	20815808	2011	taqman microrna reverse transcription kit (applied biosystems) qpcr	mir-885-5p is significantly elevated in the sera of patients with liver pathologies. Data suggest that serum mirnas could serve as novel complementary biomarkers for the detection and assessment of liver pathologies.
miRNA	hsa-miR-194	mir-194	MIMAT0000460	Homo sapiens	0	Ago2	serum	normal	arroyo jd et al.	pnas 108(12):5003-8	argonaute2 complexes carry a population of circulating micrornas independent of vesicles in human plasma.	21383194	2011	size-exclusion chromatography|mirna ready-to-use pcr, human panel i, v2.m qrt-pcr arrays (exiqon)	the majority of circulating mirnas cofractionated with protein complexes rather than with vesicles. Argonaute2 (ago2), the key effector protein of mirna-mediated silencing, was present in human plasma and eluted with plasma mirnas in size-exclusion chromatography. Furthermore, immunoprecipitation of ago2 from plasma readily recovered non vesicle-associated plasma mirnas.
miRNA	hsa-miR-92a	mir-25	MIMAT0000092	Homo sapiens	0	circulating	plasma	zap-70 positive b-cll (stage iii-iv)	moussay e et al.	pnas 108(16):6573-8	microrna as biomarkers and regulators in b-cell chronic lymphocytic leukemia.	21460253	2011	mirneasy kit (qiagen)|taq mirna low-density array from applied biosystems	circulating mirnas can be sensitive biomarkers for cll, because certain extracellular mirnas are present in cll patient plasma at levels significantly different from healthy controls and from patients affected by other hematologic malignancies. The levels of several of these circulating mirnas also displayed significant differences between zeta-associated protein 70 (zap-70)(+) and zap-70(-) cll.
miRNA	hsa-miR-29c	mir-29	MIMAT0000681	Homo sapiens	0	exosome	t cells	j77	mittelbrunn m et al.	nat commun.2:282.	unidirectional transfer of microrna-loaded exosomes from t cells to antigen-presenting cells.	21505438	2011	human mirna microarray kit	unidirectional transfer of microrna-loaded exosomes from t cells to antigen-presenting cells.
miRNA	hsa-miR-422a	mir-422	MIMAT0001339	Homo sapiens	0	Ago2	plasma	normal	turchinovich a et al.	nucleic acids res. 39 (16): 7223-7233.	characterization of extracellular circulating microrna.	21609964	2011	ultracentrifugation|western blot immunoassay|real-time rt-pcr	here, authors confirmed that circulating mature mirna in contrast to mrna or snrna is strikingly stable in blood plasma and cell culture media. This is the first study to show that extracellular mirnas are predominantly exosomes/microvesicles free and are associated with ago proteins.
miRNA	hsa-miR-10b	mir-10	MIMAT0000254	Homo sapiens	0	circulating	serum	Chronic systolic heart failure	goren y et al.	eur j heart fail. 14(2):147-54	serum levels of micrornas in patients with heart failure.	22120965	2012	qrt-pcr	elevated serum levels of specific micrornas: mir-423-5p, mir-320a, mir-22, and mir-92b, identify systolic heart failure patients and correlate with important clinical prognostic parameters.
miRNA	hsa-miR-202	mir-202	MIMAT0002811	Homo sapiens	0	exosome	saliva	normal	Gallo A et al.	PLoS One. 7(3):e30679.	The Majority of MicroRNAs Detectable in Serum and Saliva Is Concentrated in Exosomes.	22427800	2012	TRIZOL reagent (Invitrogen, Carlsbad, CA)|Nanodrop ND-1000 (Thermo Scientific, Worcester, MA)|TaqManH MicroRNA Reverse Transcription Kit (Applied Biosystems, Foster City, CA)|TaqMan MicroRNA Assay, PN 4427975, Applied Biosystems|TaqMan Universal PCR Master Mix (PN 4324018, Applied Biosystems)	Exosome isolation improves the sensitivity of miRNA amplification from human biologic fluids. Exosomal miRNA should be the starting point for early biomarker studies to reduce the probability of false negative results involving low abundance miRNAs that may be missed by using unfractionated serum or saliva.
miRNA	hsa-miR-1207-5p	mir-1207	MIMAT0005871	Homo sapiens	0	circulating	serum	prostate cancer	Moltzahn F et al.	Cancer Res. 71(2):550-60.	Microfluidic-based multiplex qRT-PCR identifies diagnostic and prognostic microRNA signatures in the sera of prostate cancer patients.	21098088	2011	microfluidic-based multiplex qrt-pcr	ten micrornas (mir-20b, -24, -26b, -30c, -93, -106a, -223, -874, -1207-5p and mir-1274a) were significantly different between the healthy and all the malignant samples. four were downregulated in the cancer group (mir- 223, -26b, -30c and mir-24) and six were upregulated in the cancer group (mir-20b, -874, -1274a, -1207-5p, -93 and mir-106a). mir-19a and -451 were significantly different between …
miRNA	hsa-miR-542-3p	mir-542	MIMAT0003389	Homo sapiens	1	circulating	serum	Cervical squamous cell carcinoma	Wang WT et al.	J Hematol Oncol. 7:6.	Differentially expressed microRNAs in the serum of cervical squamous cell carcinoma patients before and after surgery.	24405714	2014	taqman microrna array	authors demonstrated that the circulating mirnas mir-646, mir-141* and mir-542-3p could potentially serve as non-invasive biomarkers for cervical scc. the levels of these specific mirnas might be useful for the post-therapeutic monitoring of disease progression.
miRNA	hsa-miR-148a	mir-148	MIMAT0000243	Homo sapiens	0	exosome	serum	papillary adenocarcinoma of ovary	taylor dd et al.	gynecol oncol.110(1):13-21.	microrna signatures of tumor-derived exosomes as diagnostic biomarkers of ovarian cancer.	18589210	2008	467microrna array	microrna signatures of tumor-derived exosomes as diagnostic biomarkers of ovarian cancer.
miRNA	hsa-miR-335	mir-335	MIMAT0000765	Homo sapiens	0	circulating	plasma	normal	mitchell ps et al.	pnas 105(30):10513-8	circulating micrornas as stable blood-based markers for cancer detection.	18663219	2008	taqman low-density array qrt-pcr	mirnas are present in human plasma in a remarkably stable form that is protected from endogenous rnase activity.
miRNA	hsa-miR-30b	mir-30	MIMAT0000420	Homo sapiens	0	circulating	serum	liver cirrhosis (lc)	gui j et al.	clin sci (lond). 120(5):183-93.	serum microrna characterization identifies mir-885-5p as a potential marker for detecting liver pathologies.	20815808	2011	taqman microrna reverse transcription kit (applied biosystems) qpcr	mir-885-5p is significantly elevated in the sera of patients with liver pathologies. Data suggest that serum mirnas could serve as novel complementary biomarkers for the detection and assessment of liver pathologies.
miRNA	hsa-miR-197	mir-197	MIMAT0000227	Homo sapiens	0	exosome	serum	normal	arroyo jd et al.	pnas 108(12):5003-8	argonaute2 complexes carry a population of circulating micrornas independent of vesicles in human plasma.	21383194	2011	size-exclusion chromatography|mirna ready-to-use pcr, human panel i, v2.m qrt-pcr arrays (exiqon)	the majority of circulating mirnas cofractionated with protein complexes rather than with vesicles. Argonaute2 (ago2), the key effector protein of mirna-mediated silencing, was present in human plasma and eluted with plasma mirnas in size-exclusion chromatography. Furthermore, immunoprecipitation of ago2 from plasma readily recovered non vesicle-associated plasma mirnas.
miRNA	hsa-miR-122	mir-122	MIMAT0000421	Homo sapiens	0	circulating	plasma	normal	mcdonald js et al.	clin chem. 57(6):833-40	analysis of circulating microrna: preanalytical and analytical challenges.	21487102	2011	qrt-pcr	mirna concentrations were higher in plasma than in serum. The mirnas analyzed were stable refrigerated or frozen for up to 72 h and were stable at room temperature for 24 h. Hemolysis increased the apparent concentration of 3 of the mirnas. The total variability of replicate mirna concentrations was <2.0-fold, with most of the variability attributable to the extraction process and interassay impr…
miRNA	hsa-miR-29c*	mir-29	MIMAT0004673	Homo sapiens	0	exosome	t cells	j77	mittelbrunn m et al.	nat commun.2:282.	unidirectional transfer of microrna-loaded exosomes from t cells to antigen-presenting cells.	21505438	2011	human mirna microarray kit	unidirectional transfer of microrna-loaded exosomes from t cells to antigen-presenting cells.
miRNA	hsa-miR-423-5p	mir-423	MIMAT0004748	Homo sapiens	0	Ago2	plasma	normal	turchinovich a et al.	nucleic acids res. 39 (16): 7223-7233.	characterization of extracellular circulating microrna.	21609964	2011	ultracentrifugation|western blot immunoassay|real-time rt-pcr	here, authors confirmed that circulating mature mirna in contrast to mrna or snrna is strikingly stable in blood plasma and cell culture media. This is the first study to show that extracellular mirnas are predominantly exosomes/microvesicles free and are associated with ago proteins.
miRNA	hsa-miR-122	mir-122	MIMAT0000421	Homo sapiens	0	circulating	serum	Chronic systolic heart failure	goren y et al.	eur j heart fail. 14(2):147-54	serum levels of micrornas in patients with heart failure.	22120965	2012	qrt-pcr	elevated serum levels of specific micrornas: mir-423-5p, mir-320a, mir-22, and mir-92b, identify systolic heart failure patients and correlate with important clinical prognostic parameters.
miRNA	hsa-miR-203	mir-203	MIMAT0000264	Homo sapiens	0	exosome	saliva	normal	Gallo A et al.	PLoS One. 7(3):e30679.	The Majority of MicroRNAs Detectable in Serum and Saliva Is Concentrated in Exosomes.	22427800	2012	TRIZOL reagent (Invitrogen, Carlsbad, CA)|Nanodrop ND-1000 (Thermo Scientific, Worcester, MA)|TaqManH MicroRNA Reverse Transcription Kit (Applied Biosystems, Foster City, CA)|TaqMan MicroRNA Assay, PN 4427975, Applied Biosystems|TaqMan Universal PCR Master Mix (PN 4324018, Applied Biosystems)	Exosome isolation improves the sensitivity of miRNA amplification from human biologic fluids. Exosomal miRNA should be the starting point for early biomarker studies to reduce the probability of false negative results involving low abundance miRNAs that may be missed by using unfractionated serum or saliva.
miRNA	hsa-miR-93	mir-17	MIMAT0000093	Homo sapiens	0	circulating	serum	prostate cancer	Moltzahn F et al.	Cancer Res. 71(2):550-60.	Microfluidic-based multiplex qRT-PCR identifies diagnostic and prognostic microRNA signatures in the sera of prostate cancer patients.	21098088	2011	microfluidic-based multiplex qrt-pcr	ten micrornas (mir-20b, -24, -26b, -30c, -93, -106a, -223, -874, -1207-5p and mir-1274a) were significantly different between the healthy and all the malignant samples. four were downregulated in the cancer group (mir- 223, -26b, -30c and mir-24) and six were upregulated in the cancer group (mir-20b, -874, -1274a, -1207-5p, -93 and mir-106a). mir-19a and -451 were significantly different between …
miRNA	hsa-miR-21	mir-21	MIMAT0000076	Homo sapiens	1	circulating	serum	Diffuse large b-cell lymphoma (dlbcl)	Chen W et al.	Eur J Haematol. 92(5):407-12.	Clinical significance and detection of microRNA-21 in serum of patients with diffuse large B-cell lymphoma in Chinese population.	24400911	2014	fluorescent quantitative pcr	authors show that mir-21 may be served as a biomarker in early diagnosis, genotyping, treatment options, and prognosis estimating of chinese dlbcl.
miRNA	hsa-miR-148b	mir-148	MIMAT0000759	Homo sapiens	0	exosome	serum	papillary adenocarcinoma of ovary	taylor dd et al.	gynecol oncol.110(1):13-21.	microrna signatures of tumor-derived exosomes as diagnostic biomarkers of ovarian cancer.	18589210	2008	467microrna array	microrna signatures of tumor-derived exosomes as diagnostic biomarkers of ovarian cancer.
miRNA	hsa-miR-339	mir-339	MIMAT0000764	Homo sapiens	0	circulating	plasma	normal	mitchell ps et al.	pnas 105(30):10513-8	circulating micrornas as stable blood-based markers for cancer detection.	18663219	2008	taqman low-density array qrt-pcr	mirnas are present in human plasma in a remarkably stable form that is protected from endogenous rnase activity.
miRNA	hsa-miR-375	mir-375	MIMAT0000728	Homo sapiens	0	circulating	serum	liver cirrhosis (lc)	gui j et al.	clin sci (lond). 120(5):183-93.	serum microrna characterization identifies mir-885-5p as a potential marker for detecting liver pathologies.	20815808	2011	taqman microrna reverse transcription kit (applied biosystems) qpcr	mir-885-5p is significantly elevated in the sera of patients with liver pathologies. Data suggest that serum mirnas could serve as novel complementary biomarkers for the detection and assessment of liver pathologies.
miRNA	hsa-miR-1979		MIMAT0009454	Homo sapiens	0	exosome	serum	normal	arroyo jd et al.	pnas 108(12):5003-8	argonaute2 complexes carry a population of circulating micrornas independent of vesicles in human plasma.	21383194	2011	size-exclusion chromatography|mirna ready-to-use pcr, human panel i, v2.m qrt-pcr arrays (exiqon)	the majority of circulating mirnas cofractionated with protein complexes rather than with vesicles. Argonaute2 (ago2), the key effector protein of mirna-mediated silencing, was present in human plasma and eluted with plasma mirnas in size-exclusion chromatography. Furthermore, immunoprecipitation of ago2 from plasma readily recovered non vesicle-associated plasma mirnas.
miRNA	hsa-miR-15b	mir-15	MIMAT0000417	Homo sapiens	0	circulating	plasma	normal	mcdonald js et al.	clin chem. 57(6):833-40	analysis of circulating microrna: preanalytical and analytical challenges.	21487102	2011	qrt-pcr	mirna concentrations were higher in plasma than in serum. The mirnas analyzed were stable refrigerated or frozen for up to 72 h and were stable at room temperature for 24 h. Hemolysis increased the apparent concentration of 3 of the mirnas. The total variability of replicate mirna concentrations was <2.0-fold, with most of the variability attributable to the extraction process and interassay impr…
miRNA	hsa-miR-301a	mir-130	MIMAT0000688	Homo sapiens	0	exosome	t cells	j77	mittelbrunn m et al.	nat commun.2:282.	unidirectional transfer of microrna-loaded exosomes from t cells to antigen-presenting cells.	21505438	2011	human mirna microarray kit	unidirectional transfer of microrna-loaded exosomes from t cells to antigen-presenting cells.
miRNA	hsa-miR-425	mir-425	MIMAT0003393	Homo sapiens	0	Ago2	plasma	normal	turchinovich a et al.	nucleic acids res. 39 (16): 7223-7233.	characterization of extracellular circulating microrna.	21609964	2011	ultracentrifugation|western blot immunoassay|real-time rt-pcr	here, authors confirmed that circulating mature mirna in contrast to mrna or snrna is strikingly stable in blood plasma and cell culture media. This is the first study to show that extracellular mirnas are predominantly exosomes/microvesicles free and are associated with ago proteins.
miRNA	hsa-miR-124	mir-124	MIMAT0000422	Homo sapiens	0	circulating	serum	Chronic systolic heart failure	goren y et al.	eur j heart fail. 14(2):147-54	serum levels of micrornas in patients with heart failure.	22120965	2012	qrt-pcr	elevated serum levels of specific micrornas: mir-423-5p, mir-320a, mir-22, and mir-92b, identify systolic heart failure patients and correlate with important clinical prognostic parameters.
miRNA	hsa-miR-22	mir-22	MIMAT0000077	Homo sapiens	0	circulating	saliva	normal	Gallo A et al.	PLoS One. 7(3):e30679.	The Majority of MicroRNAs Detectable in Serum and Saliva Is Concentrated in Exosomes.	22427800	2012	TRIZOL reagent (Invitrogen, Carlsbad, CA)|Nanodrop ND-1000 (Thermo Scientific, Worcester, MA)|TaqManH MicroRNA Reverse Transcription Kit (Applied Biosystems, Foster City, CA)|TaqMan MicroRNA Assay, PN 4427975, Applied Biosystems|TaqMan Universal PCR Master Mix (PN 4324018, Applied Biosystems)	Exosome isolation improves the sensitivity of miRNA amplification from human biologic fluids. Exosomal miRNA should be the starting point for early biomarker studies to reduce the probability of false negative results involving low abundance miRNAs that may be missed by using unfractionated serum or saliva.
miRNA	hsa-miR-106a	mir-17	MIMAT0000103	Homo sapiens	0	circulating	serum	prostate cancer	Moltzahn F et al.	Cancer Res. 71(2):550-60.	Microfluidic-based multiplex qRT-PCR identifies diagnostic and prognostic microRNA signatures in the sera of prostate cancer patients.	21098088	2011	microfluidic-based multiplex qrt-pcr	ten micrornas (mir-20b, -24, -26b, -30c, -93, -106a, -223, -874, -1207-5p and mir-1274a) were significantly different between the healthy and all the malignant samples. four were downregulated in the cancer group (mir- 223, -26b, -30c and mir-24) and six were upregulated in the cancer group (mir-20b, -874, -1274a, -1207-5p, -93 and mir-106a). mir-19a and -451 were significantly different between …
miRNA	hsa-miR-21	mir-21	MIMAT0000076	Homo sapiens	1	circulating	serum	Breast cancer	Gao J et al.	Chin J Cancer Res. 25(6):743-8.	Clinical significance of serum miR-21 in breast cancer compared with CA153 and CEA.	24385703	2013	real-time pcr	authors show that serum mir-21 may be a potential diagnostic indicator for bc, especially for the early stage.
miRNA	hsa-miR-149	mir-149	MIMAT0000450	Homo sapiens	0	exosome	serum	papillary adenocarcinoma of ovary	taylor dd et al.	gynecol oncol.110(1):13-21.	microrna signatures of tumor-derived exosomes as diagnostic biomarkers of ovarian cancer.	18589210	2008	467microrna array	microrna signatures of tumor-derived exosomes as diagnostic biomarkers of ovarian cancer.
miRNA	hsa-miR-340	mir-340	MIMAT0004692	Homo sapiens	0	circulating	plasma	normal	mitchell ps et al.	pnas 105(30):10513-8	circulating micrornas as stable blood-based markers for cancer detection.	18663219	2008	taqman low-density array qrt-pcr	mirnas are present in human plasma in a remarkably stable form that is protected from endogenous rnase activity.
miRNA	hsa-miR-423-5p	mir-423	MIMAT0004748	Homo sapiens	0	circulating	serum	liver cirrhosis (lc)	gui j et al.	clin sci (lond). 120(5):183-93.	serum microrna characterization identifies mir-885-5p as a potential marker for detecting liver pathologies.	20815808	2011	taqman microrna reverse transcription kit (applied biosystems) qpcr	mir-885-5p is significantly elevated in the sera of patients with liver pathologies. Data suggest that serum mirnas could serve as novel complementary biomarkers for the detection and assessment of liver pathologies.
miRNA	hsa-miR-199a-3p	mir-199	MIMAT0000232	Homo sapiens	0	Ago2	serum	normal	arroyo jd et al.	pnas 108(12):5003-8	argonaute2 complexes carry a population of circulating micrornas independent of vesicles in human plasma.	21383194	2011	size-exclusion chromatography|mirna ready-to-use pcr, human panel i, v2.m qrt-pcr arrays (exiqon)	the majority of circulating mirnas cofractionated with protein complexes rather than with vesicles. Argonaute2 (ago2), the key effector protein of mirna-mediated silencing, was present in human plasma and eluted with plasma mirnas in size-exclusion chromatography. Furthermore, immunoprecipitation of ago2 from plasma readily recovered non vesicle-associated plasma mirnas.
miRNA	hsa-miR-16	mir-15	MIMAT0000069	Homo sapiens	0	circulating	plasma	normal	mcdonald js et al.	clin chem. 57(6):833-40	analysis of circulating microrna: preanalytical and analytical challenges.	21487102	2011	qrt-pcr	mirna concentrations were higher in plasma than in serum. The mirnas analyzed were stable refrigerated or frozen for up to 72 h and were stable at room temperature for 24 h. Hemolysis increased the apparent concentration of 3 of the mirnas. The total variability of replicate mirna concentrations was <2.0-fold, with most of the variability attributable to the extraction process and interassay impr…
miRNA	hsa-miR-301b	mir-130	MIMAT0004958	Homo sapiens	0	exosome	t cells	j77	mittelbrunn m et al.	nat commun.2:282.	unidirectional transfer of microrna-loaded exosomes from t cells to antigen-presenting cells.	21505438	2011	human mirna microarray kit	unidirectional transfer of microrna-loaded exosomes from t cells to antigen-presenting cells.
miRNA	hsa-miR-425*	mir-425	MIMAT0001343	Homo sapiens	0	Ago2	plasma	normal	turchinovich a et al.	nucleic acids res. 39 (16): 7223-7233.	characterization of extracellular circulating microrna.	21609964	2011	ultracentrifugation|western blot immunoassay|real-time rt-pcr	here, authors confirmed that circulating mature mirna in contrast to mrna or snrna is strikingly stable in blood plasma and cell culture media. This is the first study to show that extracellular mirnas are predominantly exosomes/microvesicles free and are associated with ago proteins.
miRNA	hsa-miR-125a-5p	mir-125	MIMAT0000443	Homo sapiens	0	circulating	serum	Chronic systolic heart failure	goren y et al.	eur j heart fail. 14(2):147-54	serum levels of micrornas in patients with heart failure.	22120965	2012	qrt-pcr	elevated serum levels of specific micrornas: mir-423-5p, mir-320a, mir-22, and mir-92b, identify systolic heart failure patients and correlate with important clinical prognostic parameters.
miRNA	hsa-miR-574	mir-574	MIMAT0003239	Homo sapiens	0	exosome	serum	normal	Gallo A et al.	PLoS One. 7(3):e30679.	The Majority of MicroRNAs Detectable in Serum and Saliva Is Concentrated in Exosomes.	22427800	2012	TRIZOL reagent (Invitrogen, Carlsbad, CA)|Nanodrop ND-1000 (Thermo Scientific, Worcester, MA)|TaqManH MicroRNA Reverse Transcription Kit (Applied Biosystems, Foster City, CA)|TaqMan MicroRNA Assay, PN 4427975, Applied Biosystems|TaqMan Universal PCR Master Mix (PN 4324018, Applied Biosystems)	Exosome isolation improves the sensitivity of miRNA amplification from human biologic fluids. Exosomal miRNA should be the starting point for early biomarker studies to reduce the probability of false negative results involving low abundance miRNAs that may be missed by using unfractionated serum or saliva.
miRNA	hsa-miR-19a	mir-19	MIMAT0000073	Homo sapiens	0	circulating	serum	prostate cancer	Moltzahn F et al.	Cancer Res. 71(2):550-60.	Microfluidic-based multiplex qRT-PCR identifies diagnostic and prognostic microRNA signatures in the sera of prostate cancer patients.	21098088	2011	microfluidic-based multiplex qrt-pcr	ten micrornas (mir-20b, -24, -26b, -30c, -93, -106a, -223, -874, -1207-5p and mir-1274a) were significantly different between the healthy and all the malignant samples. four were downregulated in the cancer group (mir- 223, -26b, -30c and mir-24) and six were upregulated in the cancer group (mir-20b, -874, -1274a, -1207-5p, -93 and mir-106a). mir-19a and -451 were significantly different between …
miRNA	hsa-miR-20a	mir-17	MIMAT0000075	Homo sapiens	1	circulating	plasma	uveal melanoma	Achberger S et al.	Mol Immunol. 58(2):182-6.	Circulating immune cell and microRNA in patients with uveal melanoma developing metastatic disease.	24370793	2014	taqman microrna assays	authors demonstrated that the development of metastasis in uveal melanoma is associated with changes in immune effector and regulatory cells consistent with lessening tumor immune surveillance. these changes are associated with changes in plasma and cellular levels of immune regulatory mirs.
miRNA	hsa-miR-150	mir-150	MIMAT0000451	Homo sapiens	0	exosome	serum	papillary adenocarcinoma of ovary	taylor dd et al.	gynecol oncol.110(1):13-21.	microrna signatures of tumor-derived exosomes as diagnostic biomarkers of ovarian cancer.	18589210	2008	467microrna array	microrna signatures of tumor-derived exosomes as diagnostic biomarkers of ovarian cancer.
miRNA	hsa-miR-342	mir-342	MIMAT0000753	Homo sapiens	0	circulating	plasma	normal	mitchell ps et al.	pnas 105(30):10513-8	circulating micrornas as stable blood-based markers for cancer detection.	18663219	2008	taqman low-density array qrt-pcr	mirnas are present in human plasma in a remarkably stable form that is protected from endogenous rnase activity.
miRNA	hsa-miR-574-3p	mir-574	MIMAT0003239	Homo sapiens	0	circulating	serum	liver cirrhosis (lc)	gui j et al.	clin sci (lond). 120(5):183-93.	serum microrna characterization identifies mir-885-5p as a potential marker for detecting liver pathologies.	20815808	2011	taqman microrna reverse transcription kit (applied biosystems) qpcr	mir-885-5p is significantly elevated in the sera of patients with liver pathologies. Data suggest that serum mirnas could serve as novel complementary biomarkers for the detection and assessment of liver pathologies.
miRNA	hsa-miR-19b	mir-19	MIMAT0000074	Homo sapiens	0	Ago2	serum	normal	arroyo jd et al.	pnas 108(12):5003-8	argonaute2 complexes carry a population of circulating micrornas independent of vesicles in human plasma.	21383194	2011	size-exclusion chromatography|mirna ready-to-use pcr, human panel i, v2.m qrt-pcr arrays (exiqon)	the majority of circulating mirnas cofractionated with protein complexes rather than with vesicles. Argonaute2 (ago2), the key effector protein of mirna-mediated silencing, was present in human plasma and eluted with plasma mirnas in size-exclusion chromatography. Furthermore, immunoprecipitation of ago2 from plasma readily recovered non vesicle-associated plasma mirnas.
miRNA	hsa-miR-24	mir-24	MIMAT0000080	Homo sapiens	0	circulating	plasma	normal	mcdonald js et al.	clin chem. 57(6):833-40	analysis of circulating microrna: preanalytical and analytical challenges.	21487102	2011	qrt-pcr	mirna concentrations were higher in plasma than in serum. The mirnas analyzed were stable refrigerated or frozen for up to 72 h and were stable at room temperature for 24 h. Hemolysis increased the apparent concentration of 3 of the mirnas. The total variability of replicate mirna concentrations was <2.0-fold, with most of the variability attributable to the extraction process and interassay impr…
miRNA	hsa-miR-30b	mir-30	MIMAT0000420	Homo sapiens	0	exosome	t cells	j77	mittelbrunn m et al.	nat commun.2:282.	unidirectional transfer of microrna-loaded exosomes from t cells to antigen-presenting cells.	21505438	2011	human mirna microarray kit	unidirectional transfer of microrna-loaded exosomes from t cells to antigen-presenting cells.
miRNA	hsa-miR-429	mir-8	MIMAT0001536	Homo sapiens	0	Ago2	plasma	normal	turchinovich a et al.	nucleic acids res. 39 (16): 7223-7233.	characterization of extracellular circulating microrna.	21609964	2011	ultracentrifugation|western blot immunoassay|real-time rt-pcr	here, authors confirmed that circulating mature mirna in contrast to mrna or snrna is strikingly stable in blood plasma and cell culture media. This is the first study to show that extracellular mirnas are predominantly exosomes/microvesicles free and are associated with ago proteins.
miRNA	hsa-miR-125b	mir-125	MIMAT0000423	Homo sapiens	0	circulating	serum	Chronic systolic heart failure	goren y et al.	eur j heart fail. 14(2):147-54	serum levels of micrornas in patients with heart failure.	22120965	2012	qrt-pcr	elevated serum levels of specific micrornas: mir-423-5p, mir-320a, mir-22, and mir-92b, identify systolic heart failure patients and correlate with important clinical prognostic parameters.
miRNA	hsa-miR-768			Homo sapiens	0	exosome	serum	normal	Gallo A et al.	PLoS One. 7(3):e30679.	The Majority of MicroRNAs Detectable in Serum and Saliva Is Concentrated in Exosomes.	22427800	2012	TRIZOL reagent (Invitrogen, Carlsbad, CA)|Nanodrop ND-1000 (Thermo Scientific, Worcester, MA)|TaqManH MicroRNA Reverse Transcription Kit (Applied Biosystems, Foster City, CA)|TaqMan MicroRNA Assay, PN 4427975, Applied Biosystems|TaqMan Universal PCR Master Mix (PN 4324018, Applied Biosystems)	Exosome isolation improves the sensitivity of miRNA amplification from human biologic fluids. Exosomal miRNA should be the starting point for early biomarker studies to reduce the probability of false negative results involving low abundance miRNAs that may be missed by using unfractionated serum or saliva.
miRNA	hsa-miR-451	mir-451	MIMAT0001631	Homo sapiens	0	circulating	serum	prostate cancer	Moltzahn F et al.	Cancer Res. 71(2):550-60.	Microfluidic-based multiplex qRT-PCR identifies diagnostic and prognostic microRNA signatures in the sera of prostate cancer patients.	21098088	2011	microfluidic-based multiplex qrt-pcr	ten micrornas (mir-20b, -24, -26b, -30c, -93, -106a, -223, -874, -1207-5p and mir-1274a) were significantly different between the healthy and all the malignant samples. four were downregulated in the cancer group (mir- 223, -26b, -30c and mir-24) and six were upregulated in the cancer group (mir-20b, -874, -1274a, -1207-5p, -93 and mir-106a). mir-19a and -451 were significantly different between …
miRNA	hsa-miR-125b	mir-125	MIMAT0000423	Homo sapiens	1	circulating	plasma	uveal melanoma	Achberger S et al.	Mol Immunol. 58(2):182-6.	Circulating immune cell and microRNA in patients with uveal melanoma developing metastatic disease.	24370793	2014	taqman microrna assays	authors demonstrated that the development of metastasis in uveal melanoma is associated with changes in immune effector and regulatory cells consistent with lessening tumor immune surveillance. these changes are associated with changes in plasma and cellular levels of immune regulatory mirs.
miRNA	hsa-miR-151	mir-28	MIMAT0000757	Homo sapiens	0	exosome	serum	papillary adenocarcinoma of ovary	taylor dd et al.	gynecol oncol.110(1):13-21.	microrna signatures of tumor-derived exosomes as diagnostic biomarkers of ovarian cancer.	18589210	2008	467microrna array	microrna signatures of tumor-derived exosomes as diagnostic biomarkers of ovarian cancer.
miRNA	hsa-miR-345	mir-345	MIMAT0000772	Homo sapiens	0	circulating	plasma	normal	mitchell ps et al.	pnas 105(30):10513-8	circulating micrornas as stable blood-based markers for cancer detection.	18663219	2008	taqman low-density array qrt-pcr	mirnas are present in human plasma in a remarkably stable form that is protected from endogenous rnase activity.
miRNA	hsa-miR-99a	mir-99	MIMAT0000097	Homo sapiens	0	circulating	serum	liver cirrhosis (lc)	gui j et al.	clin sci (lond). 120(5):183-93.	serum microrna characterization identifies mir-885-5p as a potential marker for detecting liver pathologies.	20815808	2011	taqman microrna reverse transcription kit (applied biosystems) qpcr	mir-885-5p is significantly elevated in the sera of patients with liver pathologies. Data suggest that serum mirnas could serve as novel complementary biomarkers for the detection and assessment of liver pathologies.
miRNA	hsa-miR-205	mir-205	MIMAT0000266	Homo sapiens	0	Ago2	serum	normal	arroyo jd et al.	pnas 108(12):5003-8	argonaute2 complexes carry a population of circulating micrornas independent of vesicles in human plasma.	21383194	2011	size-exclusion chromatography|mirna ready-to-use pcr, human panel i, v2.m qrt-pcr arrays (exiqon)	the majority of circulating mirnas cofractionated with protein complexes rather than with vesicles. Argonaute2 (ago2), the key effector protein of mirna-mediated silencing, was present in human plasma and eluted with plasma mirnas in size-exclusion chromatography. Furthermore, immunoprecipitation of ago2 from plasma readily recovered non vesicle-associated plasma mirnas.
miRNA	hsa-let-7a	let-7	MIMAT0000062	Homo sapiens	0	exosome	dendritic cells	Dendritic cells	mittelbrunn m et al.	nat commun.2:282.	unidirectional transfer of microrna-loaded exosomes from t cells to antigen-presenting cells.	21505438	2011	human mirna microarray kit	unidirectional transfer of microrna-loaded exosomes from t cells to antigen-presenting cells.
miRNA	hsa-miR-30c	mir-30	MIMAT0000244	Homo sapiens	0	exosome	t cells	j77	mittelbrunn m et al.	nat commun.2:282.	unidirectional transfer of microrna-loaded exosomes from t cells to antigen-presenting cells.	21505438	2011	human mirna microarray kit	unidirectional transfer of microrna-loaded exosomes from t cells to antigen-presenting cells.
miRNA	hsa-miR-485-3p	mir-485	MIMAT0002176	Homo sapiens	0	Ago2	plasma	normal	turchinovich a et al.	nucleic acids res. 39 (16): 7223-7233.	characterization of extracellular circulating microrna.	21609964	2011	ultracentrifugation|western blot immunoassay|real-time rt-pcr	here, authors confirmed that circulating mature mirna in contrast to mrna or snrna is strikingly stable in blood plasma and cell culture media. This is the first study to show that extracellular mirnas are predominantly exosomes/microvesicles free and are associated with ago proteins.
miRNA	hsa-miR-126	mir-126	MIMAT0000445	Homo sapiens	0	circulating	serum	Chronic systolic heart failure	goren y et al.	eur j heart fail. 14(2):147-54	serum levels of micrornas in patients with heart failure.	22120965	2012	qrt-pcr	elevated serum levels of specific micrornas: mir-423-5p, mir-320a, mir-22, and mir-92b, identify systolic heart failure patients and correlate with important clinical prognostic parameters.
miRNA	hsa-miR-92a	mir-25	MIMAT0000092	Homo sapiens	0	exosome	serum	normal	Gallo A et al.	PLoS One. 7(3):e30679.	The Majority of MicroRNAs Detectable in Serum and Saliva Is Concentrated in Exosomes.	22427800	2012	TRIZOL reagent (Invitrogen, Carlsbad, CA)|Nanodrop ND-1000 (Thermo Scientific, Worcester, MA)|TaqManH MicroRNA Reverse Transcription Kit (Applied Biosystems, Foster City, CA)|TaqMan MicroRNA Assay, PN 4427975, Applied Biosystems|TaqMan Universal PCR Master Mix (PN 4324018, Applied Biosystems)	Exosome isolation improves the sensitivity of miRNA amplification from human biologic fluids. Exosomal miRNA should be the starting point for early biomarker studies to reduce the probability of false negative results involving low abundance miRNAs that may be missed by using unfractionated serum or saliva.
miRNA	hsa-miR-21	mir-21	MIMAT0000076	Homo sapiens	0	circulating	serum	prostate cancer	Sanders I et al.	Int J Urol. 19(11):1017-25.	Evaluation of reference genes for the analysis of serum miRNA in patients with prostate cancer, bladder cancer and renal cell carcinoma.	22788411	2012	quantitative real-time pcr	the level of mir-21 was similar in cancer patients and healthy controls, irrespective of the normalization strategy.
miRNA	hsa-miR-146a	mir-146	MIMAT0000449	Homo sapiens	1	circulating	plasma	uveal melanoma	Achberger S et al.	Mol Immunol. 58(2):182-6.	Circulating immune cell and microRNA in patients with uveal melanoma developing metastatic disease.	24370793	2014	taqman microrna assays	authors demonstrated that the development of metastasis in uveal melanoma is associated with changes in immune effector and regulatory cells consistent with lessening tumor immune surveillance. these changes are associated with changes in plasma and cellular levels of immune regulatory mirs.
miRNA	hsa-miR-152	mir-148	MIMAT0000438	Homo sapiens	0	exosome	serum	papillary adenocarcinoma of ovary	taylor dd et al.	gynecol oncol.110(1):13-21.	microrna signatures of tumor-derived exosomes as diagnostic biomarkers of ovarian cancer.	18589210	2008	467microrna array	microrna signatures of tumor-derived exosomes as diagnostic biomarkers of ovarian cancer.
miRNA	hsa-miR-361	mir-361	MIMAT0000703	Homo sapiens	0	circulating	plasma	normal	mitchell ps et al.	pnas 105(30):10513-8	circulating micrornas as stable blood-based markers for cancer detection.	18663219	2008	taqman low-density array qrt-pcr	mirnas are present in human plasma in a remarkably stable form that is protected from endogenous rnase activity.
miRNA	hsa-miR-10a	mir-10	MIMAT0000253	Homo sapiens	0	circulating	breast milk	normal	weber ja et al.	clin chem. 56(11):1733-41.	the microrna spectrum in 12 body fluids.	20847327	2010	qpcr miscript reverse transcription kit (qiagen)	mirnas were present in all fluids tested and showed distinct compositions in different fluid types. Several of the highly abundant mirnas in these fluids were common among multiple fluid types, and some of the mirnas were enriched in specific fluids.
miRNA	hsa-miR-20a	mir-17	MIMAT0000075	Homo sapiens	0	Ago2	serum	normal	arroyo jd et al.	pnas 108(12):5003-8	argonaute2 complexes carry a population of circulating micrornas independent of vesicles in human plasma.	21383194	2011	size-exclusion chromatography|mirna ready-to-use pcr, human panel i, v2.m qrt-pcr arrays (exiqon)	the majority of circulating mirnas cofractionated with protein complexes rather than with vesicles. Argonaute2 (ago2), the key effector protein of mirna-mediated silencing, was present in human plasma and eluted with plasma mirnas in size-exclusion chromatography. Furthermore, immunoprecipitation of ago2 from plasma readily recovered non vesicle-associated plasma mirnas.
miRNA	hsa-let-7b	let-7	MIMAT0000063	Homo sapiens	0	exosome	dendritic cells	Dendritic cells	mittelbrunn m et al.	nat commun.2:282.	unidirectional transfer of microrna-loaded exosomes from t cells to antigen-presenting cells.	21505438	2011	human mirna microarray kit	unidirectional transfer of microrna-loaded exosomes from t cells to antigen-presenting cells.
miRNA	hsa-miR-30c-2*	mir-30	MIMAT0004550	Homo sapiens	0	exosome	t cells	j77	mittelbrunn m et al.	nat commun.2:282.	unidirectional transfer of microrna-loaded exosomes from t cells to antigen-presenting cells.	21505438	2011	human mirna microarray kit	unidirectional transfer of microrna-loaded exosomes from t cells to antigen-presenting cells.
miRNA	hsa-miR-505*	mir-505	MIMAT0004776	Homo sapiens	0	Ago2	plasma	normal	turchinovich a et al.	nucleic acids res. 39 (16): 7223-7233.	characterization of extracellular circulating microrna.	21609964	2011	ultracentrifugation|western blot immunoassay|real-time rt-pcr	here, authors confirmed that circulating mature mirna in contrast to mrna or snrna is strikingly stable in blood plasma and cell culture media. This is the first study to show that extracellular mirnas are predominantly exosomes/microvesicles free and are associated with ago proteins.
miRNA	hsa-miR-126*	mir-126	MIMAT0000444	Homo sapiens	0	circulating	serum	Chronic systolic heart failure	goren y et al.	eur j heart fail. 14(2):147-54	serum levels of micrornas in patients with heart failure.	22120965	2012	qrt-pcr	elevated serum levels of specific micrornas: mir-423-5p, mir-320a, mir-22, and mir-92b, identify systolic heart failure patients and correlate with important clinical prognostic parameters.
miRNA	hsa-miR-148a	mir-148	MIMAT0000243	Homo sapiens	1	circulating	plasma	multiple myeloma (mm)	huang jj et al.	med oncol.	circulating microrna expression is associated with genetic subtype and survival of multiple myeloma.	22447484	2012	taqman low-density arrays|reverse transcription pcr	authors have identified aberrant expression of particular circulating mirnas that are associated with the genetic subtype and survival of mm. These plasma mirnas have potential as clinical biomarkers in mm.
miRNA	hsa-miR-141	mir-8	MIMAT0000432	Homo sapiens	1	circulating	serum	prostate cancer	Selth LA et al.	Int J Cancer. 131(3):652-61.	Discovery of circulating microRNAs associated with human prostate cancer using a mouse model of disease.	22052531	2012	qrt-pcr	four mirnas altered in mice, mmu-mir-141, mmu-mir-298, mmu-mir-346 and mmu-mir-375, were also found to be at differential levels in the serum of men with mcrpc. three of these (hsa-mir-141, hsa-mir-298 and hsa-mir-375) were upregulated in prostate tumors compared with normal prostate tissue, suggesting that they are released into the blood as disease progresses. moreover, the intra-tumoral expres…
miRNA	hsa-miR-155	mir-155	MIMAT0000646	Homo sapiens	1	circulating	plasma	uveal melanoma	Achberger S et al.	Mol Immunol. 58(2):182-6.	Circulating immune cell and microRNA in patients with uveal melanoma developing metastatic disease.	24370793	2014	taqman microrna assays	authors demonstrated that the development of metastasis in uveal melanoma is associated with changes in immune effector and regulatory cells consistent with lessening tumor immune surveillance. these changes are associated with changes in plasma and cellular levels of immune regulatory mirs.
miRNA	hsa-miR-15b	mir-15	MIMAT0000417	Homo sapiens	0	exosome	serum	papillary adenocarcinoma of ovary	taylor dd et al.	gynecol oncol.110(1):13-21.	microrna signatures of tumor-derived exosomes as diagnostic biomarkers of ovarian cancer.	18589210	2008	467microrna array	microrna signatures of tumor-derived exosomes as diagnostic biomarkers of ovarian cancer.
miRNA	hsa-miR-362	mir-362	MIMAT0000705	Homo sapiens	0	circulating	plasma	normal	mitchell ps et al.	pnas 105(30):10513-8	circulating micrornas as stable blood-based markers for cancer detection.	18663219	2008	taqman low-density array qrt-pcr	mirnas are present in human plasma in a remarkably stable form that is protected from endogenous rnase activity.
miRNA	hsa-miR-10b*	mir-10	MIMAT0004556	Homo sapiens	0	circulating	colostrum	normal	weber ja et al.	clin chem. 56(11):1733-41.	the microrna spectrum in 12 body fluids.	20847327	2010	qpcr miscript reverse transcription kit (qiagen)	mirnas were present in all fluids tested and showed distinct compositions in different fluid types. Several of the highly abundant mirnas in these fluids were common among multiple fluid types, and some of the mirnas were enriched in specific fluids.
miRNA	hsa-miR-21	mir-21	MIMAT0000076	Homo sapiens	0	Ago2	serum	normal	arroyo jd et al.	pnas 108(12):5003-8	argonaute2 complexes carry a population of circulating micrornas independent of vesicles in human plasma.	21383194	2011	size-exclusion chromatography|mirna ready-to-use pcr, human panel i, v2.m qrt-pcr arrays (exiqon)	the majority of circulating mirnas cofractionated with protein complexes rather than with vesicles. Argonaute2 (ago2), the key effector protein of mirna-mediated silencing, was present in human plasma and eluted with plasma mirnas in size-exclusion chromatography. Furthermore, immunoprecipitation of ago2 from plasma readily recovered non vesicle-associated plasma mirnas.
miRNA	hsa-let-7c	let-7	MIMAT0000064	Homo sapiens	0	exosome	dendritic cells	Dendritic cells	mittelbrunn m et al.	nat commun.2:282.	unidirectional transfer of microrna-loaded exosomes from t cells to antigen-presenting cells.	21505438	2011	human mirna microarray kit	unidirectional transfer of microrna-loaded exosomes from t cells to antigen-presenting cells.
miRNA	hsa-miR-30d*	mir-30	MIMAT0004551	Homo sapiens	0	exosome	t cells	j77	mittelbrunn m et al.	nat commun.2:282.	unidirectional transfer of microrna-loaded exosomes from t cells to antigen-presenting cells.	21505438	2011	human mirna microarray kit	unidirectional transfer of microrna-loaded exosomes from t cells to antigen-presenting cells.
miRNA	hsa-miR-513-3p	mir-506	MIMAT0004777	Homo sapiens	0	Ago2	plasma	normal	turchinovich a et al.	nucleic acids res. 39 (16): 7223-7233.	characterization of extracellular circulating microrna.	21609964	2011	ultracentrifugation|western blot immunoassay|real-time rt-pcr	here, authors confirmed that circulating mature mirna in contrast to mrna or snrna is strikingly stable in blood plasma and cell culture media. This is the first study to show that extracellular mirnas are predominantly exosomes/microvesicles free and are associated with ago proteins.
miRNA	hsa-miR-130a	mir-130	MIMAT0000425	Homo sapiens	0	circulating	serum	Chronic systolic heart failure	goren y et al.	eur j heart fail. 14(2):147-54	serum levels of micrornas in patients with heart failure.	22120965	2012	qrt-pcr	elevated serum levels of specific micrornas: mir-423-5p, mir-320a, mir-22, and mir-92b, identify systolic heart failure patients and correlate with important clinical prognostic parameters.
miRNA	hsa-miR-181a	mir-181	MIMAT0000256	Homo sapiens	1	circulating	plasma	multiple myeloma (mm)	huang jj et al.	med oncol.	circulating microrna expression is associated with genetic subtype and survival of multiple myeloma.	22447484	2012	taqman low-density arrays|reverse transcription pcr	authors have identified aberrant expression of particular circulating mirnas that are associated with the genetic subtype and survival of mm. These plasma mirnas have potential as clinical biomarkers in mm.
miRNA	hsa-miR-298	mir-298	MIMAT0004901	Homo sapiens	1	circulating	serum	prostate cancer	Selth LA et al.	Int J Cancer. 131(3):652-61.	Discovery of circulating microRNAs associated with human prostate cancer using a mouse model of disease.	22052531	2012	qrt-pcr	four mirnas altered in mice, mmu-mir-141, mmu-mir-298, mmu-mir-346 and mmu-mir-375, were also found to be at differential levels in the serum of men with mcrpc. three of these (hsa-mir-141, hsa-mir-298 and hsa-mir-375) were upregulated in prostate tumors compared with normal prostate tissue, suggesting that they are released into the blood as disease progresses. moreover, the intra-tumoral expres…
miRNA	hsa-miR-181a	mir-181	MIMAT0000256	Homo sapiens	1	circulating	plasma	uveal melanoma	Achberger S et al.	Mol Immunol. 58(2):182-6.	Circulating immune cell and microRNA in patients with uveal melanoma developing metastatic disease.	24370793	2014	taqman microrna assays	authors demonstrated that the development of metastasis in uveal melanoma is associated with changes in immune effector and regulatory cells consistent with lessening tumor immune surveillance. these changes are associated with changes in plasma and cellular levels of immune regulatory mirs.
miRNA	hsa-miR-16	mir-15	MIMAT0000069	Homo sapiens	0	exosome	serum	papillary adenocarcinoma of ovary	taylor dd et al.	gynecol oncol.110(1):13-21.	microrna signatures of tumor-derived exosomes as diagnostic biomarkers of ovarian cancer.	18589210	2008	467microrna array	microrna signatures of tumor-derived exosomes as diagnostic biomarkers of ovarian cancer.
miRNA	hsa-miR-374	mir-374	MIMAT0004688	Homo sapiens	0	circulating	plasma	normal	mitchell ps et al.	pnas 105(30):10513-8	circulating micrornas as stable blood-based markers for cancer detection.	18663219	2008	taqman low-density array qrt-pcr	mirnas are present in human plasma in a remarkably stable form that is protected from endogenous rnase activity.
miRNA	hsa-miR-1228	mir-1228	MIMAT0005583	Homo sapiens	0	circulating	saliva	normal	weber ja et al.	clin chem. 56(11):1733-41.	the microrna spectrum in 12 body fluids.	20847327	2010	qpcr miscript reverse transcription kit (qiagen)	mirnas were present in all fluids tested and showed distinct compositions in different fluid types. Several of the highly abundant mirnas in these fluids were common among multiple fluid types, and some of the mirnas were enriched in specific fluids.
miRNA	hsa-miR-215	mir-192	MIMAT0000272	Homo sapiens	0	Ago2	serum	normal	arroyo jd et al.	pnas 108(12):5003-8	argonaute2 complexes carry a population of circulating micrornas independent of vesicles in human plasma.	21383194	2011	size-exclusion chromatography|mirna ready-to-use pcr, human panel i, v2.m qrt-pcr arrays (exiqon)	the majority of circulating mirnas cofractionated with protein complexes rather than with vesicles. Argonaute2 (ago2), the key effector protein of mirna-mediated silencing, was present in human plasma and eluted with plasma mirnas in size-exclusion chromatography. Furthermore, immunoprecipitation of ago2 from plasma readily recovered non vesicle-associated plasma mirnas.
miRNA	hsa-let-7d	let-7	MIMAT0000065	Homo sapiens	0	exosome	dendritic cells	Dendritic cells	mittelbrunn m et al.	nat commun.2:282.	unidirectional transfer of microrna-loaded exosomes from t cells to antigen-presenting cells.	21505438	2011	human mirna microarray kit	unidirectional transfer of microrna-loaded exosomes from t cells to antigen-presenting cells.
miRNA	hsa-miR-30e	mir-30	MIMAT0000692	Homo sapiens	0	exosome	t cells	j77	mittelbrunn m et al.	nat commun.2:282.	unidirectional transfer of microrna-loaded exosomes from t cells to antigen-presenting cells.	21505438	2011	human mirna microarray kit	unidirectional transfer of microrna-loaded exosomes from t cells to antigen-presenting cells.
miRNA	hsa-miR-532-5p	mir-188	MIMAT0002888	Homo sapiens	0	Ago2	plasma	normal	turchinovich a et al.	nucleic acids res. 39 (16): 7223-7233.	characterization of extracellular circulating microrna.	21609964	2011	ultracentrifugation|western blot immunoassay|real-time rt-pcr	here, authors confirmed that circulating mature mirna in contrast to mrna or snrna is strikingly stable in blood plasma and cell culture media. This is the first study to show that extracellular mirnas are predominantly exosomes/microvesicles free and are associated with ago proteins.
miRNA	hsa-miR-130b	mir-130	MIMAT0000691	Homo sapiens	0	circulating	serum	Chronic systolic heart failure	goren y et al.	eur j heart fail. 14(2):147-54	serum levels of micrornas in patients with heart failure.	22120965	2012	qrt-pcr	elevated serum levels of specific micrornas: mir-423-5p, mir-320a, mir-22, and mir-92b, identify systolic heart failure patients and correlate with important clinical prognostic parameters.
miRNA	hsa-miR-20a	mir-17	MIMAT0000075	Homo sapiens	1	circulating	plasma	multiple myeloma (mm)	huang jj et al.	med oncol.	circulating microrna expression is associated with genetic subtype and survival of multiple myeloma.	22447484	2012	taqman low-density arrays|reverse transcription pcr	authors have identified aberrant expression of particular circulating mirnas that are associated with the genetic subtype and survival of mm. These plasma mirnas have potential as clinical biomarkers in mm.
miRNA	hsa-miR-346	mir-346	MIMAT0000773	Homo sapiens	1	circulating	serum	prostate cancer	Selth LA et al.	Int J Cancer. 131(3):652-61.	Discovery of circulating microRNAs associated with human prostate cancer using a mouse model of disease.	22052531	2012	qrt-pcr	four mirnas altered in mice, mmu-mir-141, mmu-mir-298, mmu-mir-346 and mmu-mir-375, were also found to be at differential levels in the serum of men with mcrpc. three of these (hsa-mir-141, hsa-mir-298 and hsa-mir-375) were upregulated in prostate tumors compared with normal prostate tissue, suggesting that they are released into the blood as disease progresses. moreover, the intra-tumoral expres…
miRNA	hsa-miR-223	mir-223	MIMAT0000280	Homo sapiens	1	circulating	plasma	uveal melanoma	Achberger S et al.	Mol Immunol. 58(2):182-6.	Circulating immune cell and microRNA in patients with uveal melanoma developing metastatic disease.	24370793	2014	taqman microrna assays	authors demonstrated that the development of metastasis in uveal melanoma is associated with changes in immune effector and regulatory cells consistent with lessening tumor immune surveillance. these changes are associated with changes in plasma and cellular levels of immune regulatory mirs.
miRNA	hsa-miR-17-3p	mir-17	MIMAT0000071	Homo sapiens	0	exosome	serum	papillary adenocarcinoma of ovary	taylor dd et al.	gynecol oncol.110(1):13-21.	microrna signatures of tumor-derived exosomes as diagnostic biomarkers of ovarian cancer.	18589210	2008	467microrna array	microrna signatures of tumor-derived exosomes as diagnostic biomarkers of ovarian cancer.
miRNA	hsa-miR-375	mir-375	MIMAT0000728	Homo sapiens	0	circulating	plasma	normal	mitchell ps et al.	pnas 105(30):10513-8	circulating micrornas as stable blood-based markers for cancer detection.	18663219	2008	taqman low-density array qrt-pcr	mirnas are present in human plasma in a remarkably stable form that is protected from endogenous rnase activity.
miRNA	hsa-miR-129*	mir-129	MIMAT0004548	Homo sapiens	0	circulating	peritoneal fluid	normal	weber ja et al.	clin chem. 56(11):1733-41.	the microrna spectrum in 12 body fluids.	20847327	2010	qpcr miscript reverse transcription kit (qiagen)	mirnas were present in all fluids tested and showed distinct compositions in different fluid types. Several of the highly abundant mirnas in these fluids were common among multiple fluid types, and some of the mirnas were enriched in specific fluids.
miRNA	hsa-miR-222	mir-221	MIMAT0000279	Homo sapiens	0	Ago2	serum	normal	arroyo jd et al.	pnas 108(12):5003-8	argonaute2 complexes carry a population of circulating micrornas independent of vesicles in human plasma.	21383194	2011	size-exclusion chromatography|mirna ready-to-use pcr, human panel i, v2.m qrt-pcr arrays (exiqon)	the majority of circulating mirnas cofractionated with protein complexes rather than with vesicles. Argonaute2 (ago2), the key effector protein of mirna-mediated silencing, was present in human plasma and eluted with plasma mirnas in size-exclusion chromatography. Furthermore, immunoprecipitation of ago2 from plasma readily recovered non vesicle-associated plasma mirnas.
miRNA	hsa-let-7e	let-7	MIMAT0000066	Homo sapiens	0	exosome	dendritic cells	Dendritic cells	mittelbrunn m et al.	nat commun.2:282.	unidirectional transfer of microrna-loaded exosomes from t cells to antigen-presenting cells.	21505438	2011	human mirna microarray kit	unidirectional transfer of microrna-loaded exosomes from t cells to antigen-presenting cells.
miRNA	hsa-miR-30e*	mir-30	MIMAT0000693	Homo sapiens	0	exosome	t cells	j77	mittelbrunn m et al.	nat commun.2:282.	unidirectional transfer of microrna-loaded exosomes from t cells to antigen-presenting cells.	21505438	2011	human mirna microarray kit	unidirectional transfer of microrna-loaded exosomes from t cells to antigen-presenting cells.
miRNA	hsa-miR-571	mir-571	MIMAT0003236	Homo sapiens	0	Ago2	plasma	normal	turchinovich a et al.	nucleic acids res. 39 (16): 7223-7233.	characterization of extracellular circulating microrna.	21609964	2011	ultracentrifugation|western blot immunoassay|real-time rt-pcr	here, authors confirmed that circulating mature mirna in contrast to mrna or snrna is strikingly stable in blood plasma and cell culture media. This is the first study to show that extracellular mirnas are predominantly exosomes/microvesicles free and are associated with ago proteins.
miRNA	hsa-miR-132	mir-132	MIMAT0000426	Homo sapiens	0	circulating	serum	Chronic systolic heart failure	goren y et al.	eur j heart fail. 14(2):147-54	serum levels of micrornas in patients with heart failure.	22120965	2012	qrt-pcr	elevated serum levels of specific micrornas: mir-423-5p, mir-320a, mir-22, and mir-92b, identify systolic heart failure patients and correlate with important clinical prognostic parameters.
miRNA	hsa-miR-221	mir-221	MIMAT0000278	Homo sapiens	1	circulating	plasma	multiple myeloma (mm)	huang jj et al.	med oncol.	circulating microrna expression is associated with genetic subtype and survival of multiple myeloma.	22447484	2012	taqman low-density arrays|reverse transcription pcr	authors have identified aberrant expression of particular circulating mirnas that are associated with the genetic subtype and survival of mm. These plasma mirnas have potential as clinical biomarkers in mm.
miRNA	hsa-miR-375	mir-375	MIMAT0000728	Homo sapiens	1	circulating	serum	prostate cancer	Selth LA et al.	Int J Cancer. 131(3):652-61.	Discovery of circulating microRNAs associated with human prostate cancer using a mouse model of disease.	22052531	2012	qrt-pcr	four mirnas altered in mice, mmu-mir-141, mmu-mir-298, mmu-mir-346 and mmu-mir-375, were also found to be at differential levels in the serum of men with mcrpc. three of these (hsa-mir-141, hsa-mir-298 and hsa-mir-375) were upregulated in prostate tumors compared with normal prostate tissue, suggesting that they are released into the blood as disease progresses. moreover, the intra-tumoral expres…
miRNA	hsa-miR-20a	mir-17	MIMAT0000075	Homo sapiens	1	circulating	plasma	metastatic uveal melanoma	Achberger S et al.	Mol Immunol. 58(2):182-6.	Circulating immune cell and microRNA in patients with uveal melanoma developing metastatic disease.	24370793	2014	taqman microrna assays	authors demonstrated that the development of metastasis in uveal melanoma is associated with changes in immune effector and regulatory cells consistent with lessening tumor immune surveillance. these changes are associated with changes in plasma and cellular levels of immune regulatory mirs.
miRNA	hsa-miR-17-5p	mir-17	MIMAT0000070	Homo sapiens	0	exosome	serum	papillary adenocarcinoma of ovary	taylor dd et al.	gynecol oncol.110(1):13-21.	microrna signatures of tumor-derived exosomes as diagnostic biomarkers of ovarian cancer.	18589210	2008	467microrna array	microrna signatures of tumor-derived exosomes as diagnostic biomarkers of ovarian cancer.
miRNA	hsa-miR-376a	mir-368	MIMAT0000729	Homo sapiens	0	circulating	plasma	normal	mitchell ps et al.	pnas 105(30):10513-8	circulating micrornas as stable blood-based markers for cancer detection.	18663219	2008	taqman low-density array qrt-pcr	mirnas are present in human plasma in a remarkably stable form that is protected from endogenous rnase activity.
miRNA	hsa-miR-130a*	mir-130	MIMAT0004593	Homo sapiens	0	circulating	colostrum	normal	weber ja et al.	clin chem. 56(11):1733-41.	the microrna spectrum in 12 body fluids.	20847327	2010	qpcr miscript reverse transcription kit (qiagen)	mirnas were present in all fluids tested and showed distinct compositions in different fluid types. Several of the highly abundant mirnas in these fluids were common among multiple fluid types, and some of the mirnas were enriched in specific fluids.
miRNA	hsa-miR-223	mir-223	MIMAT0000280	Homo sapiens	0	Ago2	serum	normal	arroyo jd et al.	pnas 108(12):5003-8	argonaute2 complexes carry a population of circulating micrornas independent of vesicles in human plasma.	21383194	2011	size-exclusion chromatography|mirna ready-to-use pcr, human panel i, v2.m qrt-pcr arrays (exiqon)	the majority of circulating mirnas cofractionated with protein complexes rather than with vesicles. Argonaute2 (ago2), the key effector protein of mirna-mediated silencing, was present in human plasma and eluted with plasma mirnas in size-exclusion chromatography. Furthermore, immunoprecipitation of ago2 from plasma readily recovered non vesicle-associated plasma mirnas.
miRNA	hsa-let-7f	let-7	MIMAT0000067	Homo sapiens	0	exosome	dendritic cells	Dendritic cells	mittelbrunn m et al.	nat commun.2:282.	unidirectional transfer of microrna-loaded exosomes from t cells to antigen-presenting cells.	21505438	2011	human mirna microarray kit	unidirectional transfer of microrna-loaded exosomes from t cells to antigen-presenting cells.
miRNA	hsa-miR-32	mir-32	MIMAT0000090	Homo sapiens	0	exosome	t cells	j77	mittelbrunn m et al.	nat commun.2:282.	unidirectional transfer of microrna-loaded exosomes from t cells to antigen-presenting cells.	21505438	2011	human mirna microarray kit	unidirectional transfer of microrna-loaded exosomes from t cells to antigen-presenting cells.
miRNA	hsa-miR-571	mir-571	MIMAT0003236	Homo sapiens	0	exosome	plasma	normal	turchinovich a et al.	nucleic acids res. 39 (16): 7223-7233.	characterization of extracellular circulating microrna.	21609964	2011	ultracentrifugation|western blot immunoassay|real-time rt-pcr	here, authors confirmed that circulating mature mirna in contrast to mrna or snrna is strikingly stable in blood plasma and cell culture media. This is the first study to show that extracellular mirnas are predominantly exosomes/microvesicles free and are associated with ago proteins.
miRNA	hsa-miR-133b	mir-133	MIMAT0000770	Homo sapiens	0	circulating	serum	Chronic systolic heart failure	goren y et al.	eur j heart fail. 14(2):147-54	serum levels of micrornas in patients with heart failure.	22120965	2012	qrt-pcr	elevated serum levels of specific micrornas: mir-423-5p, mir-320a, mir-22, and mir-92b, identify systolic heart failure patients and correlate with important clinical prognostic parameters.
miRNA	hsa-miR-625	mir-625	MIMAT0003294	Homo sapiens	1	circulating	plasma	multiple myeloma (mm)	huang jj et al.	med oncol.	circulating microrna expression is associated with genetic subtype and survival of multiple myeloma.	22447484	2012	taqman low-density arrays|reverse transcription pcr	authors have identified aberrant expression of particular circulating mirnas that are associated with the genetic subtype and survival of mm. These plasma mirnas have potential as clinical biomarkers in mm.
miRNA	hsa-miR-20a	mir-17	MIMAT0000075	Homo sapiens	1	circulating	plasma	prostate cancer	Shen J et al.	Prostate. 72(13):1469-77.	Dysregulation of circulating microRNAs and prediction of aggressive prostate cancer.	22298119	2012	qrt-pcr	these preliminary data suggest that altered plasma mirnas may be useful predictors to distinguish pca patients with varied aggressiveness. further larger studies to validate this promising finding are warranted.
miRNA	hsa-miR-125b	mir-125	MIMAT0000423	Homo sapiens	1	circulating	plasma	metastatic uveal melanoma	Achberger S et al.	Mol Immunol. 58(2):182-6.	Circulating immune cell and microRNA in patients with uveal melanoma developing metastatic disease.	24370793	2014	taqman microrna assays	authors demonstrated that the development of metastasis in uveal melanoma is associated with changes in immune effector and regulatory cells consistent with lessening tumor immune surveillance. these changes are associated with changes in plasma and cellular levels of immune regulatory mirs.
miRNA	hsa-miR-181a	mir-181	MIMAT0000256	Homo sapiens	0	exosome	serum	papillary adenocarcinoma of ovary	taylor dd et al.	gynecol oncol.110(1):13-21.	microrna signatures of tumor-derived exosomes as diagnostic biomarkers of ovarian cancer.	18589210	2008	467microrna array	microrna signatures of tumor-derived exosomes as diagnostic biomarkers of ovarian cancer.
miRNA	hsa-miR-378	mir-378	MIMAT0000732	Homo sapiens	0	circulating	plasma	normal	mitchell ps et al.	pnas 105(30):10513-8	circulating micrornas as stable blood-based markers for cancer detection.	18663219	2008	taqman low-density array qrt-pcr	mirnas are present in human plasma in a remarkably stable form that is protected from endogenous rnase activity.
miRNA	hsa-miR-135a*	mir-135	MIMAT0004595	Homo sapiens	0	circulating	plasma	normal	weber ja et al.	clin chem. 56(11):1733-41.	the microrna spectrum in 12 body fluids.	20847327	2010	qpcr miscript reverse transcription kit (qiagen)	mirnas were present in all fluids tested and showed distinct compositions in different fluid types. Several of the highly abundant mirnas in these fluids were common among multiple fluid types, and some of the mirnas were enriched in specific fluids.
miRNA	hsa-miR-23a	mir-23	MIMAT0000078	Homo sapiens	0	Ago2	serum	normal	arroyo jd et al.	pnas 108(12):5003-8	argonaute2 complexes carry a population of circulating micrornas independent of vesicles in human plasma.	21383194	2011	size-exclusion chromatography|mirna ready-to-use pcr, human panel i, v2.m qrt-pcr arrays (exiqon)	the majority of circulating mirnas cofractionated with protein complexes rather than with vesicles. Argonaute2 (ago2), the key effector protein of mirna-mediated silencing, was present in human plasma and eluted with plasma mirnas in size-exclusion chromatography. Furthermore, immunoprecipitation of ago2 from plasma readily recovered non vesicle-associated plasma mirnas.
miRNA	hsa-let-7g	let-7	MIMAT0000414	Homo sapiens	0	exosome	dendritic cells	Dendritic cells	mittelbrunn m et al.	nat commun.2:282.	unidirectional transfer of microrna-loaded exosomes from t cells to antigen-presenting cells.	21505438	2011	human mirna microarray kit	unidirectional transfer of microrna-loaded exosomes from t cells to antigen-presenting cells.
miRNA	hsa-miR-324-3p	mir-324	MIMAT0000762	Homo sapiens	0	exosome	t cells	j77	mittelbrunn m et al.	nat commun.2:282.	unidirectional transfer of microrna-loaded exosomes from t cells to antigen-presenting cells.	21505438	2011	human mirna microarray kit	unidirectional transfer of microrna-loaded exosomes from t cells to antigen-presenting cells.
miRNA	hsa-miR-572	mir-572	MIMAT0003237	Homo sapiens	0	Ago2	plasma	normal	turchinovich a et al.	nucleic acids res. 39 (16): 7223-7233.	characterization of extracellular circulating microrna.	21609964	2011	ultracentrifugation|western blot immunoassay|real-time rt-pcr	here, authors confirmed that circulating mature mirna in contrast to mrna or snrna is strikingly stable in blood plasma and cell culture media. This is the first study to show that extracellular mirnas are predominantly exosomes/microvesicles free and are associated with ago proteins.
miRNA	hsa-miR-139-5p	mir-139	MIMAT0000250	Homo sapiens	0	circulating	serum	Chronic systolic heart failure	goren y et al.	eur j heart fail. 14(2):147-54	serum levels of micrornas in patients with heart failure.	22120965	2012	qrt-pcr	elevated serum levels of specific micrornas: mir-423-5p, mir-320a, mir-22, and mir-92b, identify systolic heart failure patients and correlate with important clinical prognostic parameters.
miRNA	hsa-miR-99b	mir-99	MIMAT0000689	Homo sapiens	1	circulating	plasma	multiple myeloma (mm)	huang jj et al.	med oncol.	circulating microrna expression is associated with genetic subtype and survival of multiple myeloma.	22447484	2012	taqman low-density arrays|reverse transcription pcr	authors have identified aberrant expression of particular circulating mirnas that are associated with the genetic subtype and survival of mm. These plasma mirnas have potential as clinical biomarkers in mm.
miRNA	hsa-miR-21	mir-21	MIMAT0000076	Homo sapiens	1	circulating	plasma	prostate cancer	Shen J et al.	Prostate. 72(13):1469-77.	Dysregulation of circulating microRNAs and prediction of aggressive prostate cancer.	22298119	2012	qrt-pcr	these preliminary data suggest that altered plasma mirnas may be useful predictors to distinguish pca patients with varied aggressiveness. further larger studies to validate this promising finding are warranted.
miRNA	hsa-miR-146a	mir-146	MIMAT0000449	Homo sapiens	1	circulating	plasma	metastatic uveal melanoma	Achberger S et al.	Mol Immunol. 58(2):182-6.	Circulating immune cell and microRNA in patients with uveal melanoma developing metastatic disease.	24370793	2014	taqman microrna assays	authors demonstrated that the development of metastasis in uveal melanoma is associated with changes in immune effector and regulatory cells consistent with lessening tumor immune surveillance. these changes are associated with changes in plasma and cellular levels of immune regulatory mirs.
miRNA	hsa-miR-181b	mir-181	MIMAT0000257	Homo sapiens	0	exosome	serum	papillary adenocarcinoma of ovary	taylor dd et al.	gynecol oncol.110(1):13-21.	microrna signatures of tumor-derived exosomes as diagnostic biomarkers of ovarian cancer.	18589210	2008	467microrna array	microrna signatures of tumor-derived exosomes as diagnostic biomarkers of ovarian cancer.
miRNA	hsa-miR-379	mir-379	MIMAT0000733	Homo sapiens	0	circulating	plasma	normal	mitchell ps et al.	pnas 105(30):10513-8	circulating micrornas as stable blood-based markers for cancer detection.	18663219	2008	taqman low-density array qrt-pcr	mirnas are present in human plasma in a remarkably stable form that is protected from endogenous rnase activity.
miRNA	hsa-miR-135b*	mir-135	MIMAT0004698	Homo sapiens	0	circulating	saliva	normal	weber ja et al.	clin chem. 56(11):1733-41.	the microrna spectrum in 12 body fluids.	20847327	2010	qpcr miscript reverse transcription kit (qiagen)	mirnas were present in all fluids tested and showed distinct compositions in different fluid types. Several of the highly abundant mirnas in these fluids were common among multiple fluid types, and some of the mirnas were enriched in specific fluids.
miRNA	hsa-miR-23b	mir-23	MIMAT0000418	Homo sapiens	0	circulating	serum	normal	arroyo jd et al.	pnas 108(12):5003-8	argonaute2 complexes carry a population of circulating micrornas independent of vesicles in human plasma.	21383194	2011	size-exclusion chromatography|mirna ready-to-use pcr, human panel i, v2.m qrt-pcr arrays (exiqon)	the majority of circulating mirnas cofractionated with protein complexes rather than with vesicles. Argonaute2 (ago2), the key effector protein of mirna-mediated silencing, was present in human plasma and eluted with plasma mirnas in size-exclusion chromatography. Furthermore, immunoprecipitation of ago2 from plasma readily recovered non vesicle-associated plasma mirnas.
miRNA	hsa-let-7i	let-7	MIMAT0000415	Homo sapiens	0	exosome	dendritic cells	Dendritic cells	mittelbrunn m et al.	nat commun.2:282.	unidirectional transfer of microrna-loaded exosomes from t cells to antigen-presenting cells.	21505438	2011	human mirna microarray kit	unidirectional transfer of microrna-loaded exosomes from t cells to antigen-presenting cells.
miRNA	hsa-miR-324-5p	mir-324	MIMAT0000761	Homo sapiens	0	exosome	t cells	j77	mittelbrunn m et al.	nat commun.2:282.	unidirectional transfer of microrna-loaded exosomes from t cells to antigen-presenting cells.	21505438	2011	human mirna microarray kit	unidirectional transfer of microrna-loaded exosomes from t cells to antigen-presenting cells.
miRNA	hsa-miR-572	mir-572	MIMAT0003237	Homo sapiens	0	Ago2	plasma	normal	turchinovich a et al.	nucleic acids res. 39 (16): 7223-7233.	characterization of extracellular circulating microrna.	21609964	2011	ultracentrifugation|western blot immunoassay|real-time rt-pcr	here, authors confirmed that circulating mature mirna in contrast to mrna or snrna is strikingly stable in blood plasma and cell culture media. This is the first study to show that extracellular mirnas are predominantly exosomes/microvesicles free and are associated with ago proteins.
miRNA	hsa-miR-140-3p	mir-140	MIMAT0004597	Homo sapiens	0	circulating	serum	Chronic systolic heart failure	goren y et al.	eur j heart fail. 14(2):147-54	serum levels of micrornas in patients with heart failure.	22120965	2012	qrt-pcr	elevated serum levels of specific micrornas: mir-423-5p, mir-320a, mir-22, and mir-92b, identify systolic heart failure patients and correlate with important clinical prognostic parameters.
miRNA	hsa-let-7e	let-7	MIMAT0000066	Homo sapiens	1	circulating	serum	papillary thyroid carcinomas (ptc)	yu s et al.	j clin endocrinol metab.	circulating microrna profiles as potential biomarkers for diagnosis of papillary thyroid carcinoma.	22472564	2012	solexa sequencing|quantitative rt-pcr	the expression of serum let-7e, mir-151-5p, and mir-222 was significantly increased in ptc cases relative to benign cases and healthy controls. Expression of serum mir-151-5p and mir-222 in a subset of ptc patients decreased significantly after tumor excision. Increased expression of mir-151-5p and mir-222 was also found in the tissue of ptc patients.
miRNA	hsa-miR-145	mir-145	MIMAT0000437	Homo sapiens	1	circulating	plasma	prostate cancer	Shen J et al.	Prostate. 72(13):1469-77.	Dysregulation of circulating microRNAs and prediction of aggressive prostate cancer.	22298119	2012	qrt-pcr	these preliminary data suggest that altered plasma mirnas may be useful predictors to distinguish pca patients with varied aggressiveness. further larger studies to validate this promising finding are warranted.
miRNA	hsa-miR-155	mir-155	MIMAT0000646	Homo sapiens	1	circulating	plasma	metastatic uveal melanoma	Achberger S et al.	Mol Immunol. 58(2):182-6.	Circulating immune cell and microRNA in patients with uveal melanoma developing metastatic disease.	24370793	2014	taqman microrna assays	authors demonstrated that the development of metastasis in uveal melanoma is associated with changes in immune effector and regulatory cells consistent with lessening tumor immune surveillance. these changes are associated with changes in plasma and cellular levels of immune regulatory mirs.
miRNA	hsa-miR-181c	mir-181	MIMAT0000258	Homo sapiens	0	exosome	serum	papillary adenocarcinoma of ovary	taylor dd et al.	gynecol oncol.110(1):13-21.	microrna signatures of tumor-derived exosomes as diagnostic biomarkers of ovarian cancer.	18589210	2008	467microrna array	microrna signatures of tumor-derived exosomes as diagnostic biomarkers of ovarian cancer.
miRNA	hsa-miR-382	mir-154	MIMAT0000737	Homo sapiens	0	circulating	plasma	normal	mitchell ps et al.	pnas 105(30):10513-8	circulating micrornas as stable blood-based markers for cancer detection.	18663219	2008	taqman low-density array qrt-pcr	mirnas are present in human plasma in a remarkably stable form that is protected from endogenous rnase activity.
miRNA	hsa-miR-139-3p	mir-139	MIMAT0004552	Homo sapiens	0	circulating	plasma	normal	weber ja et al.	clin chem. 56(11):1733-41.	the microrna spectrum in 12 body fluids.	20847327	2010	qpcr miscript reverse transcription kit (qiagen)	mirnas were present in all fluids tested and showed distinct compositions in different fluid types. Several of the highly abundant mirnas in these fluids were common among multiple fluid types, and some of the mirnas were enriched in specific fluids.
miRNA	hsa-miR-24	mir-24	MIMAT0000080	Homo sapiens	0	Ago2	serum	normal	arroyo jd et al.	pnas 108(12):5003-8	argonaute2 complexes carry a population of circulating micrornas independent of vesicles in human plasma.	21383194	2011	size-exclusion chromatography|mirna ready-to-use pcr, human panel i, v2.m qrt-pcr arrays (exiqon)	the majority of circulating mirnas cofractionated with protein complexes rather than with vesicles. Argonaute2 (ago2), the key effector protein of mirna-mediated silencing, was present in human plasma and eluted with plasma mirnas in size-exclusion chromatography. Furthermore, immunoprecipitation of ago2 from plasma readily recovered non vesicle-associated plasma mirnas.
miRNA	hsa-let-7i*	let-7	MIMAT0004585	Homo sapiens	0	exosome	dendritic cells	Dendritic cells	mittelbrunn m et al.	nat commun.2:282.	unidirectional transfer of microrna-loaded exosomes from t cells to antigen-presenting cells.	21505438	2011	human mirna microarray kit	unidirectional transfer of microrna-loaded exosomes from t cells to antigen-presenting cells.
miRNA	hsa-miR-331-3p	mir-331	MIMAT0000760	Homo sapiens	0	exosome	t cells	j77	mittelbrunn m et al.	nat commun.2:282.	unidirectional transfer of microrna-loaded exosomes from t cells to antigen-presenting cells.	21505438	2011	human mirna microarray kit	unidirectional transfer of microrna-loaded exosomes from t cells to antigen-presenting cells.
miRNA	hsa-miR-576-3p	mir-576	MIMAT0004796	Homo sapiens	0	Ago2	plasma	normal	turchinovich a et al.	nucleic acids res. 39 (16): 7223-7233.	characterization of extracellular circulating microrna.	21609964	2011	ultracentrifugation|western blot immunoassay|real-time rt-pcr	here, authors confirmed that circulating mature mirna in contrast to mrna or snrna is strikingly stable in blood plasma and cell culture media. This is the first study to show that extracellular mirnas are predominantly exosomes/microvesicles free and are associated with ago proteins.
miRNA	hsa-miR-140-5p	mir-140	MIMAT0000431	Homo sapiens	0	circulating	serum	Chronic systolic heart failure	goren y et al.	eur j heart fail. 14(2):147-54	serum levels of micrornas in patients with heart failure.	22120965	2012	qrt-pcr	elevated serum levels of specific micrornas: mir-423-5p, mir-320a, mir-22, and mir-92b, identify systolic heart failure patients and correlate with important clinical prognostic parameters.
miRNA	hsa-miR-151-5p	mir-28	MIMAT0004697	Homo sapiens	1	circulating	serum	papillary thyroid carcinomas (ptc)	yu s et al.	j clin endocrinol metab.	circulating microrna profiles as potential biomarkers for diagnosis of papillary thyroid carcinoma.	22472564	2012	solexa sequencing|quantitative rt-pcr	the expression of serum let-7e, mir-151-5p, and mir-222 was significantly increased in ptc cases relative to benign cases and healthy controls. Expression of serum mir-151-5p and mir-222 in a subset of ptc patients decreased significantly after tumor excision. Increased expression of mir-151-5p and mir-222 was also found in the tissue of ptc patients.
miRNA	hsa-miR-221	mir-221	MIMAT0000278	Homo sapiens	1	circulating	plasma	prostate cancer	Shen J et al.	Prostate. 72(13):1469-77.	Dysregulation of circulating microRNAs and prediction of aggressive prostate cancer.	22298119	2012	qrt-pcr	these preliminary data suggest that altered plasma mirnas may be useful predictors to distinguish pca patients with varied aggressiveness. further larger studies to validate this promising finding are warranted.
miRNA	hsa-miR-223	mir-223	MIMAT0000280	Homo sapiens	1	circulating	plasma	metastatic uveal melanoma	Achberger S et al.	Mol Immunol. 58(2):182-6.	Circulating immune cell and microRNA in patients with uveal melanoma developing metastatic disease.	24370793	2014	taqman microrna assays	authors demonstrated that the development of metastasis in uveal melanoma is associated with changes in immune effector and regulatory cells consistent with lessening tumor immune surveillance. these changes are associated with changes in plasma and cellular levels of immune regulatory mirs.
miRNA	hsa-miR-181d	mir-181	MIMAT0002821	Homo sapiens	0	exosome	serum	papillary adenocarcinoma of ovary	taylor dd et al.	gynecol oncol.110(1):13-21.	microrna signatures of tumor-derived exosomes as diagnostic biomarkers of ovarian cancer.	18589210	2008	467microrna array	microrna signatures of tumor-derived exosomes as diagnostic biomarkers of ovarian cancer.
miRNA	hsa-miR-383	mir-383	MIMAT0000738	Homo sapiens	0	circulating	plasma	normal	mitchell ps et al.	pnas 105(30):10513-8	circulating micrornas as stable blood-based markers for cancer detection.	18663219	2008	taqman low-density array qrt-pcr	mirnas are present in human plasma in a remarkably stable form that is protected from endogenous rnase activity.
miRNA	hsa-miR-141	mir-8	MIMAT0000432	Homo sapiens	0	circulating	saliva	normal	weber ja et al.	clin chem. 56(11):1733-41.	the microrna spectrum in 12 body fluids.	20847327	2010	qpcr miscript reverse transcription kit (qiagen)	mirnas were present in all fluids tested and showed distinct compositions in different fluid types. Several of the highly abundant mirnas in these fluids were common among multiple fluid types, and some of the mirnas were enriched in specific fluids.
miRNA	hsa-miR-25	mir-25	MIMAT0000081	Homo sapiens	0	Ago2	serum	normal	arroyo jd et al.	pnas 108(12):5003-8	argonaute2 complexes carry a population of circulating micrornas independent of vesicles in human plasma.	21383194	2011	size-exclusion chromatography|mirna ready-to-use pcr, human panel i, v2.m qrt-pcr arrays (exiqon)	the majority of circulating mirnas cofractionated with protein complexes rather than with vesicles. Argonaute2 (ago2), the key effector protein of mirna-mediated silencing, was present in human plasma and eluted with plasma mirnas in size-exclusion chromatography. Furthermore, immunoprecipitation of ago2 from plasma readily recovered non vesicle-associated plasma mirnas.
miRNA	hsa-miR-100	mir-99	MIMAT0000098	Homo sapiens	0	exosome	dendritic cells	Dendritic cells	mittelbrunn m et al.	nat commun.2:282.	unidirectional transfer of microrna-loaded exosomes from t cells to antigen-presenting cells.	21505438	2011	human mirna microarray kit	unidirectional transfer of microrna-loaded exosomes from t cells to antigen-presenting cells.
miRNA	hsa-miR-339-3p	mir-339	MIMAT0004702	Homo sapiens	0	exosome	t cells	j77	mittelbrunn m et al.	nat commun.2:282.	unidirectional transfer of microrna-loaded exosomes from t cells to antigen-presenting cells.	21505438	2011	human mirna microarray kit	unidirectional transfer of microrna-loaded exosomes from t cells to antigen-presenting cells.
miRNA	hsa-miR-579	mir-548	MIMAT0003244	Homo sapiens	0	Ago2	plasma	normal	turchinovich a et al.	nucleic acids res. 39 (16): 7223-7233.	characterization of extracellular circulating microrna.	21609964	2011	ultracentrifugation|western blot immunoassay|real-time rt-pcr	here, authors confirmed that circulating mature mirna in contrast to mrna or snrna is strikingly stable in blood plasma and cell culture media. This is the first study to show that extracellular mirnas are predominantly exosomes/microvesicles free and are associated with ago proteins.
miRNA	hsa-miR-142-3p	mir-142	MIMAT0000434	Homo sapiens	0	circulating	serum	Chronic systolic heart failure	goren y et al.	eur j heart fail. 14(2):147-54	serum levels of micrornas in patients with heart failure.	22120965	2012	qrt-pcr	elevated serum levels of specific micrornas: mir-423-5p, mir-320a, mir-22, and mir-92b, identify systolic heart failure patients and correlate with important clinical prognostic parameters.
miRNA	hsa-miR-222	mir-221	MIMAT0000279	Homo sapiens	1	circulating	serum	papillary thyroid carcinomas (ptc)	yu s et al.	j clin endocrinol metab.	circulating microrna profiles as potential biomarkers for diagnosis of papillary thyroid carcinoma.	22472564	2012	solexa sequencing|quantitative rt-pcr	the expression of serum let-7e, mir-151-5p, and mir-222 was significantly increased in ptc cases relative to benign cases and healthy controls. Expression of serum mir-151-5p and mir-222 in a subset of ptc patients decreased significantly after tumor excision. Increased expression of mir-151-5p and mir-222 was also found in the tissue of ptc patients.
miRNA	hsa-miR-141	mir-8	MIMAT0000432	Homo sapiens	1	circulating	plasma	prostate cancer	Watahiki A et al.	Int J Mol Sci. 14(4):7757-70.	Plasma miRNAs as Biomarkers to Identify Patients with Castration-Resistant Metastatic Prostate Cancer.	23574937	2013	Exiqon miRNA qPCR panel|qRT-PCR	Authors identified 63 miRNAs upregulated in mCRPC versus localized PCa, while only four were downregulated. Pearson's correlation analysis revealed two highly correlated groups: one consisting of miR-141, miR375 and miR-200c and the other including miR151-3p, miR423-3p, miR-126, miR152 and miR-21. A third group, containing miR-16 and miR-205, showed less correlation. One miRNA from each group (mi…
miRNA	hsa-miR-181a	mir-181	MIMAT0000256	Homo sapiens	1	circulating	plasma	metastatic uveal melanoma	Achberger S et al.	Mol Immunol. 58(2):182-6.	Circulating immune cell and microRNA in patients with uveal melanoma developing metastatic disease.	24370793	2014	taqman microrna assays	authors demonstrated that the development of metastasis in uveal melanoma is associated with changes in immune effector and regulatory cells consistent with lessening tumor immune surveillance. these changes are associated with changes in plasma and cellular levels of immune regulatory mirs.
miRNA	hsa-miR-182	mir-182	MIMAT0000259	Homo sapiens	0	exosome	serum	papillary adenocarcinoma of ovary	taylor dd et al.	gynecol oncol.110(1):13-21.	microrna signatures of tumor-derived exosomes as diagnostic biomarkers of ovarian cancer.	18589210	2008	467microrna array	microrna signatures of tumor-derived exosomes as diagnostic biomarkers of ovarian cancer.
miRNA	hsa-miR-410	mir-154	MIMAT0002171	Homo sapiens	0	circulating	plasma	normal	mitchell ps et al.	pnas 105(30):10513-8	circulating micrornas as stable blood-based markers for cancer detection.	18663219	2008	taqman low-density array qrt-pcr	mirnas are present in human plasma in a remarkably stable form that is protected from endogenous rnase activity.
miRNA	hsa-miR-145*	mir-145	MIMAT0004601	Homo sapiens	0	circulating	saliva	normal	weber ja et al.	clin chem. 56(11):1733-41.	the microrna spectrum in 12 body fluids.	20847327	2010	qpcr miscript reverse transcription kit (qiagen)	mirnas were present in all fluids tested and showed distinct compositions in different fluid types. Several of the highly abundant mirnas in these fluids were common among multiple fluid types, and some of the mirnas were enriched in specific fluids.
miRNA	hsa-miR-26a	mir-26	MIMAT0000082	Homo sapiens	0	circulating	serum	normal	arroyo jd et al.	pnas 108(12):5003-8	argonaute2 complexes carry a population of circulating micrornas independent of vesicles in human plasma.	21383194	2011	size-exclusion chromatography|mirna ready-to-use pcr, human panel i, v2.m qrt-pcr arrays (exiqon)	the majority of circulating mirnas cofractionated with protein complexes rather than with vesicles. Argonaute2 (ago2), the key effector protein of mirna-mediated silencing, was present in human plasma and eluted with plasma mirnas in size-exclusion chromatography. Furthermore, immunoprecipitation of ago2 from plasma readily recovered non vesicle-associated plasma mirnas.
miRNA	hsa-miR-101	mir-101	MIMAT0000099	Homo sapiens	0	exosome	dendritic cells	Dendritic cells	mittelbrunn m et al.	nat commun.2:282.	unidirectional transfer of microrna-loaded exosomes from t cells to antigen-presenting cells.	21505438	2011	human mirna microarray kit	unidirectional transfer of microrna-loaded exosomes from t cells to antigen-presenting cells.
miRNA	hsa-miR-33a	mir-33	MIMAT0000091	Homo sapiens	0	exosome	t cells	j77	mittelbrunn m et al.	nat commun.2:282.	unidirectional transfer of microrna-loaded exosomes from t cells to antigen-presenting cells.	21505438	2011	human mirna microarray kit	unidirectional transfer of microrna-loaded exosomes from t cells to antigen-presenting cells.
miRNA	hsa-miR-580	mir-580	MIMAT0003245	Homo sapiens	0	Ago2	plasma	normal	turchinovich a et al.	nucleic acids res. 39 (16): 7223-7233.	characterization of extracellular circulating microrna.	21609964	2011	ultracentrifugation|western blot immunoassay|real-time rt-pcr	here, authors confirmed that circulating mature mirna in contrast to mrna or snrna is strikingly stable in blood plasma and cell culture media. This is the first study to show that extracellular mirnas are predominantly exosomes/microvesicles free and are associated with ago proteins.
miRNA	hsa-miR-142-5p	mir-142	MIMAT0000433	Homo sapiens	0	circulating	serum	Chronic systolic heart failure	goren y et al.	eur j heart fail. 14(2):147-54	serum levels of micrornas in patients with heart failure.	22120965	2012	qrt-pcr	elevated serum levels of specific micrornas: mir-423-5p, mir-320a, mir-22, and mir-92b, identify systolic heart failure patients and correlate with important clinical prognostic parameters.
miRNA	hsa-miR-181b	mir-181	MIMAT0000257	Homo sapiens	0	circulating	serum	papillary thyroid carcinomas (ptc)	yu s et al.	j clin endocrinol metab.	circulating microrna profiles as potential biomarkers for diagnosis of papillary thyroid carcinoma.	22472564	2012	solexa sequencing|quantitative rt-pcr	the expression of serum let-7e, mir-151-5p, and mir-222 was significantly increased in ptc cases relative to benign cases and healthy controls. Expression of serum mir-151-5p and mir-222 in a subset of ptc patients decreased significantly after tumor excision. Increased expression of mir-151-5p and mir-222 was also found in the tissue of ptc patients.
miRNA	hsa-miR-92a-3p	mir-25	MIMAT0000092	Homo sapiens	0	circulating	plasma	st elevation myocardial infarction (stemi)	Ward JA et al.	Fam Med Med Sci Res. 2(2):108.	Circulating Cell and Plasma microRNA Profiles Differ between Non-ST-Segment and ST-Segment-Elevation Myocardial Infarction.	24432306	2013	qrt-pcr	mirnas associated with stemi as compared to nstemi patients included mir-25-3p, mir-221-3p, and mir-374b-5p. mirna 30d-5p was associated with plasma, platelets, and leukocytes in both stemi and nstemi patients; mirnas 221-3p and 483-5p were correlated with plasma and platelets only in nstemi patients.
miRNA	hsa-miR-183	mir-183	MIMAT0000261	Homo sapiens	0	exosome	serum	papillary adenocarcinoma of ovary	taylor dd et al.	gynecol oncol.110(1):13-21.	microrna signatures of tumor-derived exosomes as diagnostic biomarkers of ovarian cancer.	18589210	2008	467microrna array	microrna signatures of tumor-derived exosomes as diagnostic biomarkers of ovarian cancer.
miRNA	hsa-miR-411	mir-379	MIMAT0003329	Homo sapiens	0	circulating	plasma	normal	mitchell ps et al.	pnas 105(30):10513-8	circulating micrornas as stable blood-based markers for cancer detection.	18663219	2008	taqman low-density array qrt-pcr	mirnas are present in human plasma in a remarkably stable form that is protected from endogenous rnase activity.
miRNA	hsa-miR-150*	mir-150	MIMAT0004610	Homo sapiens	0	circulating	breast milk	normal	weber ja et al.	clin chem. 56(11):1733-41.	the microrna spectrum in 12 body fluids.	20847327	2010	qpcr miscript reverse transcription kit (qiagen)	mirnas were present in all fluids tested and showed distinct compositions in different fluid types. Several of the highly abundant mirnas in these fluids were common among multiple fluid types, and some of the mirnas were enriched in specific fluids.
miRNA	hsa-miR-26b	mir-26	MIMAT0000083	Homo sapiens	0	Ago2	serum	normal	arroyo jd et al.	pnas 108(12):5003-8	argonaute2 complexes carry a population of circulating micrornas independent of vesicles in human plasma.	21383194	2011	size-exclusion chromatography|mirna ready-to-use pcr, human panel i, v2.m qrt-pcr arrays (exiqon)	the majority of circulating mirnas cofractionated with protein complexes rather than with vesicles. Argonaute2 (ago2), the key effector protein of mirna-mediated silencing, was present in human plasma and eluted with plasma mirnas in size-exclusion chromatography. Furthermore, immunoprecipitation of ago2 from plasma readily recovered non vesicle-associated plasma mirnas.
miRNA	hsa-miR-103	mir-103	MIMAT0000101	Homo sapiens	0	exosome	dendritic cells	Dendritic cells	mittelbrunn m et al.	nat commun.2:282.	unidirectional transfer of microrna-loaded exosomes from t cells to antigen-presenting cells.	21505438	2011	human mirna microarray kit	unidirectional transfer of microrna-loaded exosomes from t cells to antigen-presenting cells.
miRNA	hsa-miR-33b	mir-33	MIMAT0003301	Homo sapiens	0	exosome	t cells	j77	mittelbrunn m et al.	nat commun.2:282.	unidirectional transfer of microrna-loaded exosomes from t cells to antigen-presenting cells.	21505438	2011	human mirna microarray kit	unidirectional transfer of microrna-loaded exosomes from t cells to antigen-presenting cells.
miRNA	hsa-miR-584	mir-584	MIMAT0003249	Homo sapiens	0	Ago2	plasma	normal	turchinovich a et al.	nucleic acids res. 39 (16): 7223-7233.	characterization of extracellular circulating microrna.	21609964	2011	ultracentrifugation|western blot immunoassay|real-time rt-pcr	here, authors confirmed that circulating mature mirna in contrast to mrna or snrna is strikingly stable in blood plasma and cell culture media. This is the first study to show that extracellular mirnas are predominantly exosomes/microvesicles free and are associated with ago proteins.
miRNA	hsa-miR-143	mir-143	MIMAT0000435	Homo sapiens	0	circulating	serum	Chronic systolic heart failure	goren y et al.	eur j heart fail. 14(2):147-54	serum levels of micrornas in patients with heart failure.	22120965	2012	qrt-pcr	elevated serum levels of specific micrornas: mir-423-5p, mir-320a, mir-22, and mir-92b, identify systolic heart failure patients and correlate with important clinical prognostic parameters.
miRNA	hsa-miR-1975		MIMAT0009450	Homo sapiens	0	circulating	serum	papillary thyroid carcinomas (ptc)	yu s et al.	j clin endocrinol metab.	circulating microrna profiles as potential biomarkers for diagnosis of papillary thyroid carcinoma.	22472564	2012	solexa sequencing|quantitative rt-pcr	the expression of serum let-7e, mir-151-5p, and mir-222 was significantly increased in ptc cases relative to benign cases and healthy controls. Expression of serum mir-151-5p and mir-222 in a subset of ptc patients decreased significantly after tumor excision. Increased expression of mir-151-5p and mir-222 was also found in the tissue of ptc patients.
miRNA	hsa-miR-375	mir-375	MIMAT0000728	Homo sapiens	1	circulating	plasma	prostate cancer	Watahiki A et al.	Int J Mol Sci. 14(4):7757-70.	Plasma miRNAs as Biomarkers to Identify Patients with Castration-Resistant Metastatic Prostate Cancer.	23574937	2013	Exiqon miRNA qPCR panel|qRT-PCR	Authors identified 63 miRNAs upregulated in mCRPC versus localized PCa, while only four were downregulated. Pearson's correlation analysis revealed two highly correlated groups: one consisting of miR-141, miR375 and miR-200c and the other including miR151-3p, miR423-3p, miR-126, miR152 and miR-21. A third group, containing miR-16 and miR-205, showed less correlation. One miRNA from each group (mi…
miRNA	hsa-miR-30d-5p	mir-30	MIMAT0000245	Homo sapiens	0	circulating	plasma	st elevation myocardial infarction (stemi)	Ward JA et al.	Fam Med Med Sci Res. 2(2):108.	Circulating Cell and Plasma microRNA Profiles Differ between Non-ST-Segment and ST-Segment-Elevation Myocardial Infarction.	24432306	2013	qrt-pcr	mirnas associated with stemi as compared to nstemi patients included mir-25-3p, mir-221-3p, and mir-374b-5p. mirna 30d-5p was associated with plasma, platelets, and leukocytes in both stemi and nstemi patients; mirnas 221-3p and 483-5p were correlated with plasma and platelets only in nstemi patients.
miRNA	hsa-miR-185	mir-185	MIMAT0000455	Homo sapiens	0	exosome	serum	papillary adenocarcinoma of ovary	taylor dd et al.	gynecol oncol.110(1):13-21.	microrna signatures of tumor-derived exosomes as diagnostic biomarkers of ovarian cancer.	18589210	2008	467microrna array	microrna signatures of tumor-derived exosomes as diagnostic biomarkers of ovarian cancer.
miRNA	hsa-miR-423	mir-423	MIMAT0001340	Homo sapiens	0	circulating	plasma	normal	mitchell ps et al.	pnas 105(30):10513-8	circulating micrornas as stable blood-based markers for cancer detection.	18663219	2008	taqman low-density array qrt-pcr	mirnas are present in human plasma in a remarkably stable form that is protected from endogenous rnase activity.
miRNA	hsa-miR-17	mir-17	MIMAT0000070	Homo sapiens	0	circulating	seminal fluid	normal	weber ja et al.	clin chem. 56(11):1733-41.	the microrna spectrum in 12 body fluids.	20847327	2010	qpcr miscript reverse transcription kit (qiagen)	mirnas were present in all fluids tested and showed distinct compositions in different fluid types. Several of the highly abundant mirnas in these fluids were common among multiple fluid types, and some of the mirnas were enriched in specific fluids.
miRNA	hsa-miR-27a	mir-27	MIMAT0000084	Homo sapiens	0	Ago2	serum	normal	arroyo jd et al.	pnas 108(12):5003-8	argonaute2 complexes carry a population of circulating micrornas independent of vesicles in human plasma.	21383194	2011	size-exclusion chromatography|mirna ready-to-use pcr, human panel i, v2.m qrt-pcr arrays (exiqon)	the majority of circulating mirnas cofractionated with protein complexes rather than with vesicles. Argonaute2 (ago2), the key effector protein of mirna-mediated silencing, was present in human plasma and eluted with plasma mirnas in size-exclusion chromatography. Furthermore, immunoprecipitation of ago2 from plasma readily recovered non vesicle-associated plasma mirnas.
miRNA	hsa-miR-106b	mir-17	MIMAT0000680	Homo sapiens	0	exosome	dendritic cells	Dendritic cells	mittelbrunn m et al.	nat commun.2:282.	unidirectional transfer of microrna-loaded exosomes from t cells to antigen-presenting cells.	21505438	2011	human mirna microarray kit	unidirectional transfer of microrna-loaded exosomes from t cells to antigen-presenting cells.
miRNA	hsa-miR-340	mir-340	MIMAT0004692	Homo sapiens	0	exosome	t cells	j77	mittelbrunn m et al.	nat commun.2:282.	unidirectional transfer of microrna-loaded exosomes from t cells to antigen-presenting cells.	21505438	2011	human mirna microarray kit	unidirectional transfer of microrna-loaded exosomes from t cells to antigen-presenting cells.
miRNA	hsa-miR-591	mir-591	MIMAT0003259	Homo sapiens	0	Ago2	plasma	normal	turchinovich a et al.	nucleic acids res. 39 (16): 7223-7233.	characterization of extracellular circulating microrna.	21609964	2011	ultracentrifugation|western blot immunoassay|real-time rt-pcr	here, authors confirmed that circulating mature mirna in contrast to mrna or snrna is strikingly stable in blood plasma and cell culture media. This is the first study to show that extracellular mirnas are predominantly exosomes/microvesicles free and are associated with ago proteins.
miRNA	hsa-miR-144	mir-144	MIMAT0000436	Homo sapiens	0	circulating	serum	Chronic systolic heart failure	goren y et al.	eur j heart fail. 14(2):147-54	serum levels of micrornas in patients with heart failure.	22120965	2012	qrt-pcr	elevated serum levels of specific micrornas: mir-423-5p, mir-320a, mir-22, and mir-92b, identify systolic heart failure patients and correlate with important clinical prognostic parameters.
miRNA	hsa-miR-144	mir-144	MIMAT0000436	Homo sapiens	0	circulating	serum	papillary thyroid carcinomas (ptc)	yu s et al.	j clin endocrinol metab.	circulating microrna profiles as potential biomarkers for diagnosis of papillary thyroid carcinoma.	22472564	2012	solexa sequencing|quantitative rt-pcr	the expression of serum let-7e, mir-151-5p, and mir-222 was significantly increased in ptc cases relative to benign cases and healthy controls. Expression of serum mir-151-5p and mir-222 in a subset of ptc patients decreased significantly after tumor excision. Increased expression of mir-151-5p and mir-222 was also found in the tissue of ptc patients.
miRNA	hsa-miR-200c	mir-8	MIMAT0000617	Homo sapiens	1	circulating	plasma	prostate cancer	Watahiki A et al.	Int J Mol Sci. 14(4):7757-70.	Plasma miRNAs as Biomarkers to Identify Patients with Castration-Resistant Metastatic Prostate Cancer.	23574937	2013	Exiqon miRNA qPCR panel|qRT-PCR	Authors identified 63 miRNAs upregulated in mCRPC versus localized PCa, while only four were downregulated. Pearson's correlation analysis revealed two highly correlated groups: one consisting of miR-141, miR375 and miR-200c and the other including miR151-3p, miR423-3p, miR-126, miR152 and miR-21. A third group, containing miR-16 and miR-205, showed less correlation. One miRNA from each group (mi…
miRNA	hsa-miR-134	mir-134	MIMAT0000447	Homo sapiens	1	circulating	plasma	mild cognitive impairment (mci)	Sheinerman KS et al.	Aging (Albany NY). 5(12):925-38.	Plasma microRNA biomarkers for detection of mild cognitive impairment: biomarker validation study.	24368295	2013	qrt-pcr	authors demonstrate that the mir-132 family biomarkers and the mir-134 family biomarkers may differentiate mci from amc.
miRNA	hsa-miR-186	mir-186	MIMAT0000456	Homo sapiens	0	exosome	serum	papillary adenocarcinoma of ovary	taylor dd et al.	gynecol oncol.110(1):13-21.	microrna signatures of tumor-derived exosomes as diagnostic biomarkers of ovarian cancer.	18589210	2008	467microrna array	microrna signatures of tumor-derived exosomes as diagnostic biomarkers of ovarian cancer.
miRNA	hsa-miR-424	mir-322	MIMAT0001341	Homo sapiens	0	circulating	plasma	normal	mitchell ps et al.	pnas 105(30):10513-8	circulating micrornas as stable blood-based markers for cancer detection.	18663219	2008	taqman low-density array qrt-pcr	mirnas are present in human plasma in a remarkably stable form that is protected from endogenous rnase activity.
miRNA	hsa-miR-182	mir-182	MIMAT0000259	Homo sapiens	0	circulating	plasma	normal	weber ja et al.	clin chem. 56(11):1733-41.	the microrna spectrum in 12 body fluids.	20847327	2010	qpcr miscript reverse transcription kit (qiagen)	mirnas were present in all fluids tested and showed distinct compositions in different fluid types. Several of the highly abundant mirnas in these fluids were common among multiple fluid types, and some of the mirnas were enriched in specific fluids.
miRNA	hsa-miR-27b	mir-27	MIMAT0000419	Homo sapiens	0	Ago2	serum	normal	arroyo jd et al.	pnas 108(12):5003-8	argonaute2 complexes carry a population of circulating micrornas independent of vesicles in human plasma.	21383194	2011	size-exclusion chromatography|mirna ready-to-use pcr, human panel i, v2.m qrt-pcr arrays (exiqon)	the majority of circulating mirnas cofractionated with protein complexes rather than with vesicles. Argonaute2 (ago2), the key effector protein of mirna-mediated silencing, was present in human plasma and eluted with plasma mirnas in size-exclusion chromatography. Furthermore, immunoprecipitation of ago2 from plasma readily recovered non vesicle-associated plasma mirnas.
miRNA	hsa-miR-107	mir-103	MIMAT0000104	Homo sapiens	0	exosome	dendritic cells	Dendritic cells	mittelbrunn m et al.	nat commun.2:282.	unidirectional transfer of microrna-loaded exosomes from t cells to antigen-presenting cells.	21505438	2011	human mirna microarray kit	unidirectional transfer of microrna-loaded exosomes from t cells to antigen-presenting cells.
miRNA	hsa-miR-340*	mir-340	MIMAT0000750	Homo sapiens	0	exosome	t cells	j77	mittelbrunn m et al.	nat commun.2:282.	unidirectional transfer of microrna-loaded exosomes from t cells to antigen-presenting cells.	21505438	2011	human mirna microarray kit	unidirectional transfer of microrna-loaded exosomes from t cells to antigen-presenting cells.
miRNA	hsa-miR-598	mir-598	MIMAT0003266	Homo sapiens	0	exosome	plasma	normal	turchinovich a et al.	nucleic acids res. 39 (16): 7223-7233.	characterization of extracellular circulating microrna.	21609964	2011	ultracentrifugation|western blot immunoassay|real-time rt-pcr	here, authors confirmed that circulating mature mirna in contrast to mrna or snrna is strikingly stable in blood plasma and cell culture media. This is the first study to show that extracellular mirnas are predominantly exosomes/microvesicles free and are associated with ago proteins.
miRNA	hsa-miR-144*	mir-144	MIMAT0004600	Homo sapiens	0	circulating	serum	Chronic systolic heart failure	goren y et al.	eur j heart fail. 14(2):147-54	serum levels of micrornas in patients with heart failure.	22120965	2012	qrt-pcr	elevated serum levels of specific micrornas: mir-423-5p, mir-320a, mir-22, and mir-92b, identify systolic heart failure patients and correlate with important clinical prognostic parameters.
miRNA	hsa-miR-100	mir-99	MIMAT0000098	Homo sapiens	0	circulating	serum	papillary thyroid carcinomas (ptc)	yu s et al.	j clin endocrinol metab.	circulating microrna profiles as potential biomarkers for diagnosis of papillary thyroid carcinoma.	22472564	2012	solexa sequencing|quantitative rt-pcr	the expression of serum let-7e, mir-151-5p, and mir-222 was significantly increased in ptc cases relative to benign cases and healthy controls. Expression of serum mir-151-5p and mir-222 in a subset of ptc patients decreased significantly after tumor excision. Increased expression of mir-151-5p and mir-222 was also found in the tissue of ptc patients.
miRNA	hsa-miR-126	mir-126	MIMAT0000445	Homo sapiens	1	circulating	plasma	prostate cancer	Watahiki A et al.	Int J Mol Sci. 14(4):7757-70.	Plasma miRNAs as Biomarkers to Identify Patients with Castration-Resistant Metastatic Prostate Cancer.	23574937	2013	Exiqon miRNA qPCR panel|qRT-PCR	Authors identified 63 miRNAs upregulated in mCRPC versus localized PCa, while only four were downregulated. Pearson's correlation analysis revealed two highly correlated groups: one consisting of miR-141, miR375 and miR-200c and the other including miR151-3p, miR423-3p, miR-126, miR152 and miR-21. A third group, containing miR-16 and miR-205, showed less correlation. One miRNA from each group (mi…
miRNA	hsa-miR-25-3p	mir-25	MIMAT0000081	Homo sapiens	0	circulating	plasma	st elevation myocardial infarction (stemi)	Ward JA et al.	Fam Med Med Sci Res. 2(2):108.	Circulating Cell and Plasma microRNA Profiles Differ between Non-ST-Segment and ST-Segment-Elevation Myocardial Infarction.	24432306	2013	qrt-pcr	mirnas associated with stemi as compared to nstemi patients included mir-25-3p, mir-221-3p, and mir-374b-5p. mirna 30d-5p was associated with plasma, platelets, and leukocytes in both stemi and nstemi patients; mirnas 221-3p and 483-5p were correlated with plasma and platelets only in nstemi patients.
miRNA	hsa-miR-187	mir-187	MIMAT0000262	Homo sapiens	0	exosome	serum	papillary adenocarcinoma of ovary	taylor dd et al.	gynecol oncol.110(1):13-21.	microrna signatures of tumor-derived exosomes as diagnostic biomarkers of ovarian cancer.	18589210	2008	467microrna array	microrna signatures of tumor-derived exosomes as diagnostic biomarkers of ovarian cancer.
miRNA	hsa-miR-425	mir-425	MIMAT0003393	Homo sapiens	0	circulating	plasma	normal	mitchell ps et al.	pnas 105(30):10513-8	circulating micrornas as stable blood-based markers for cancer detection.	18663219	2008	taqman low-density array qrt-pcr	mirnas are present in human plasma in a remarkably stable form that is protected from endogenous rnase activity.
miRNA	hsa-miR-182*	mir-182	MIMAT0000260	Homo sapiens	0	circulating	saliva	normal	weber ja et al.	clin chem. 56(11):1733-41.	the microrna spectrum in 12 body fluids.	20847327	2010	qpcr miscript reverse transcription kit (qiagen)	mirnas were present in all fluids tested and showed distinct compositions in different fluid types. Several of the highly abundant mirnas in these fluids were common among multiple fluid types, and some of the mirnas were enriched in specific fluids.
miRNA	hsa-miR-29a	mir-29	MIMAT0000086	Homo sapiens	0	Ago2	serum	normal	arroyo jd et al.	pnas 108(12):5003-8	argonaute2 complexes carry a population of circulating micrornas independent of vesicles in human plasma.	21383194	2011	size-exclusion chromatography|mirna ready-to-use pcr, human panel i, v2.m qrt-pcr arrays (exiqon)	the majority of circulating mirnas cofractionated with protein complexes rather than with vesicles. Argonaute2 (ago2), the key effector protein of mirna-mediated silencing, was present in human plasma and eluted with plasma mirnas in size-exclusion chromatography. Furthermore, immunoprecipitation of ago2 from plasma readily recovered non vesicle-associated plasma mirnas.
miRNA	hsa-miR-125b	mir-125	MIMAT0000423	Homo sapiens	0	exosome	dendritic cells	Dendritic cells	mittelbrunn m et al.	nat commun.2:282.	unidirectional transfer of microrna-loaded exosomes from t cells to antigen-presenting cells.	21505438	2011	human mirna microarray kit	unidirectional transfer of microrna-loaded exosomes from t cells to antigen-presenting cells.
miRNA	hsa-miR-342-3p	mir-342	MIMAT0000753	Homo sapiens	0	exosome	t cells	j77	mittelbrunn m et al.	nat commun.2:282.	unidirectional transfer of microrna-loaded exosomes from t cells to antigen-presenting cells.	21505438	2011	human mirna microarray kit	unidirectional transfer of microrna-loaded exosomes from t cells to antigen-presenting cells.
miRNA	hsa-miR-601	mir-601	MIMAT0003269	Homo sapiens	0	Ago2	plasma	normal	turchinovich a et al.	nucleic acids res. 39 (16): 7223-7233.	characterization of extracellular circulating microrna.	21609964	2011	ultracentrifugation|western blot immunoassay|real-time rt-pcr	here, authors confirmed that circulating mature mirna in contrast to mrna or snrna is strikingly stable in blood plasma and cell culture media. This is the first study to show that extracellular mirnas are predominantly exosomes/microvesicles free and are associated with ago proteins.
miRNA	hsa-miR-145	mir-145	MIMAT0000437	Homo sapiens	0	circulating	serum	Chronic systolic heart failure	goren y et al.	eur j heart fail. 14(2):147-54	serum levels of micrornas in patients with heart failure.	22120965	2012	qrt-pcr	elevated serum levels of specific micrornas: mir-423-5p, mir-320a, mir-22, and mir-92b, identify systolic heart failure patients and correlate with important clinical prognostic parameters.
miRNA	hsa-miR-543	mir-329	MIMAT0004954	Homo sapiens	0	circulating	serum	papillary thyroid carcinomas (ptc)	yu s et al.	j clin endocrinol metab.	circulating microrna profiles as potential biomarkers for diagnosis of papillary thyroid carcinoma.	22472564	2012	solexa sequencing|quantitative rt-pcr	the expression of serum let-7e, mir-151-5p, and mir-222 was significantly increased in ptc cases relative to benign cases and healthy controls. Expression of serum mir-151-5p and mir-222 in a subset of ptc patients decreased significantly after tumor excision. Increased expression of mir-151-5p and mir-222 was also found in the tissue of ptc patients.
miRNA	hsa-miR-21	mir-21	MIMAT0000076	Homo sapiens	1	circulating	plasma	prostate cancer	Watahiki A et al.	Int J Mol Sci. 14(4):7757-70.	Plasma miRNAs as Biomarkers to Identify Patients with Castration-Resistant Metastatic Prostate Cancer.	23574937	2013	Exiqon miRNA qPCR panel|qRT-PCR	Authors identified 63 miRNAs upregulated in mCRPC versus localized PCa, while only four were downregulated. Pearson's correlation analysis revealed two highly correlated groups: one consisting of miR-141, miR375 and miR-200c and the other including miR151-3p, miR423-3p, miR-126, miR152 and miR-21. A third group, containing miR-16 and miR-205, showed less correlation. One miRNA from each group (mi…
miRNA	hsa-miR-374b-5p	mir-374	MIMAT0004955	Homo sapiens	0	circulating	plasma	st elevation myocardial infarction (stemi)	Ward JA et al.	Fam Med Med Sci Res. 2(2):108.	Circulating Cell and Plasma microRNA Profiles Differ between Non-ST-Segment and ST-Segment-Elevation Myocardial Infarction.	24432306	2013	qrt-pcr	mirnas associated with stemi as compared to nstemi patients included mir-25-3p, mir-221-3p, and mir-374b-5p. mirna 30d-5p was associated with plasma, platelets, and leukocytes in both stemi and nstemi patients; mirnas 221-3p and 483-5p were correlated with plasma and platelets only in nstemi patients.
miRNA	hsa-miR-188	mir-188	MIMAT0000457	Homo sapiens	0	exosome	serum	papillary adenocarcinoma of ovary	taylor dd et al.	gynecol oncol.110(1):13-21.	microrna signatures of tumor-derived exosomes as diagnostic biomarkers of ovarian cancer.	18589210	2008	467microrna array	microrna signatures of tumor-derived exosomes as diagnostic biomarkers of ovarian cancer.
miRNA	hsa-miR-425-5p	mir-425	MIMAT0003393	Homo sapiens	0	circulating	plasma	normal	mitchell ps et al.	pnas 105(30):10513-8	circulating micrornas as stable blood-based markers for cancer detection.	18663219	2008	taqman low-density array qrt-pcr	mirnas are present in human plasma in a remarkably stable form that is protected from endogenous rnase activity.
miRNA	hsa-miR-18a*	mir-17	MIMAT0002891	Homo sapiens	0	circulating	colostrum	normal	weber ja et al.	clin chem. 56(11):1733-41.	the microrna spectrum in 12 body fluids.	20847327	2010	qpcr miscript reverse transcription kit (qiagen)	mirnas were present in all fluids tested and showed distinct compositions in different fluid types. Several of the highly abundant mirnas in these fluids were common among multiple fluid types, and some of the mirnas were enriched in specific fluids.
miRNA	hsa-miR-29b	mir-29	MIMAT0000100	Homo sapiens	0	Ago2	serum	normal	arroyo jd et al.	pnas 108(12):5003-8	argonaute2 complexes carry a population of circulating micrornas independent of vesicles in human plasma.	21383194	2011	size-exclusion chromatography|mirna ready-to-use pcr, human panel i, v2.m qrt-pcr arrays (exiqon)	the majority of circulating mirnas cofractionated with protein complexes rather than with vesicles. Argonaute2 (ago2), the key effector protein of mirna-mediated silencing, was present in human plasma and eluted with plasma mirnas in size-exclusion chromatography. Furthermore, immunoprecipitation of ago2 from plasma readily recovered non vesicle-associated plasma mirnas.
miRNA	hsa-miR-128	mir-128	MIMAT0000424	Homo sapiens	0	exosome	dendritic cells	Dendritic cells	mittelbrunn m et al.	nat commun.2:282.	unidirectional transfer of microrna-loaded exosomes from t cells to antigen-presenting cells.	21505438	2011	human mirna microarray kit	unidirectional transfer of microrna-loaded exosomes from t cells to antigen-presenting cells.
miRNA	hsa-miR-361-3p	mir-361	MIMAT0004682	Homo sapiens	0	exosome	t cells	j77	mittelbrunn m et al.	nat commun.2:282.	unidirectional transfer of microrna-loaded exosomes from t cells to antigen-presenting cells.	21505438	2011	human mirna microarray kit	unidirectional transfer of microrna-loaded exosomes from t cells to antigen-presenting cells.
miRNA	hsa-miR-616*	mir-616	MIMAT0003284	Homo sapiens	0	exosome	plasma	normal	turchinovich a et al.	nucleic acids res. 39 (16): 7223-7233.	characterization of extracellular circulating microrna.	21609964	2011	ultracentrifugation|western blot immunoassay|real-time rt-pcr	here, authors confirmed that circulating mature mirna in contrast to mrna or snrna is strikingly stable in blood plasma and cell culture media. This is the first study to show that extracellular mirnas are predominantly exosomes/microvesicles free and are associated with ago proteins.
miRNA	hsa-miR-146a	mir-146	MIMAT0000449	Homo sapiens	0	circulating	serum	Chronic systolic heart failure	goren y et al.	eur j heart fail. 14(2):147-54	serum levels of micrornas in patients with heart failure.	22120965	2012	qrt-pcr	elevated serum levels of specific micrornas: mir-423-5p, mir-320a, mir-22, and mir-92b, identify systolic heart failure patients and correlate with important clinical prognostic parameters.
miRNA	hsa-miR-127-3p	mir-127	MIMAT0000446	Homo sapiens	0	circulating	serum	papillary thyroid carcinomas (ptc)	yu s et al.	j clin endocrinol metab.	circulating microrna profiles as potential biomarkers for diagnosis of papillary thyroid carcinoma.	22472564	2012	solexa sequencing|quantitative rt-pcr	the expression of serum let-7e, mir-151-5p, and mir-222 was significantly increased in ptc cases relative to benign cases and healthy controls. Expression of serum mir-151-5p and mir-222 in a subset of ptc patients decreased significantly after tumor excision. Increased expression of mir-151-5p and mir-222 was also found in the tissue of ptc patients.
miRNA	hsa-miR-151-3p	mir-28	MIMAT0000757	Homo sapiens	1	circulating	plasma	prostate cancer	Watahiki A et al.	Int J Mol Sci. 14(4):7757-70.	Plasma miRNAs as Biomarkers to Identify Patients with Castration-Resistant Metastatic Prostate Cancer.	23574937	2013	Exiqon miRNA qPCR panel|qRT-PCR	Authors identified 63 miRNAs upregulated in mCRPC versus localized PCa, while only four were downregulated. Pearson's correlation analysis revealed two highly correlated groups: one consisting of miR-141, miR375 and miR-200c and the other including miR151-3p, miR423-3p, miR-126, miR152 and miR-21. A third group, containing miR-16 and miR-205, showed less correlation. One miRNA from each group (mi…
miRNA	hsa-miR-21	mir-21	MIMAT0000076	Homo sapiens	1	circulating	serum	osteoporosis	Seeliger C et al.	J Bone Miner Res. 29(8):1718-28.	Five freely circulating miRNAs and bone tissue miRNAs are associated with osteoporotic fractures.	24431276	2014	mirna pcr array	authors identified 9 mirnas, namely mir-21, mir-23a, mir-24, mir-93, mir-100, mir-122a, mir-124a, mir-125b, and mir-148a, that were significantly upregulated in the serum of patients with osteoporosis.
miRNA	hsa-miR-18a	mir-17	MIMAT0000072	Homo sapiens	0	exosome	serum	papillary adenocarcinoma of ovary	taylor dd et al.	gynecol oncol.110(1):13-21.	microrna signatures of tumor-derived exosomes as diagnostic biomarkers of ovarian cancer.	18589210	2008	467microrna array	microrna signatures of tumor-derived exosomes as diagnostic biomarkers of ovarian cancer.
miRNA	hsa-miR-432	mir-432	MIMAT0002814	Homo sapiens	0	circulating	plasma	normal	mitchell ps et al.	pnas 105(30):10513-8	circulating micrornas as stable blood-based markers for cancer detection.	18663219	2008	taqman low-density array qrt-pcr	mirnas are present in human plasma in a remarkably stable form that is protected from endogenous rnase activity.
miRNA	hsa-miR-192*	mir-192	MIMAT0004543	Homo sapiens	0	circulating	colostrum	normal	weber ja et al.	clin chem. 56(11):1733-41.	the microrna spectrum in 12 body fluids.	20847327	2010	qpcr miscript reverse transcription kit (qiagen)	mirnas were present in all fluids tested and showed distinct compositions in different fluid types. Several of the highly abundant mirnas in these fluids were common among multiple fluid types, and some of the mirnas were enriched in specific fluids.
miRNA	hsa-miR-29c	mir-29	MIMAT0000681	Homo sapiens	0	Ago2	serum	normal	arroyo jd et al.	pnas 108(12):5003-8	argonaute2 complexes carry a population of circulating micrornas independent of vesicles in human plasma.	21383194	2011	size-exclusion chromatography|mirna ready-to-use pcr, human panel i, v2.m qrt-pcr arrays (exiqon)	the majority of circulating mirnas cofractionated with protein complexes rather than with vesicles. Argonaute2 (ago2), the key effector protein of mirna-mediated silencing, was present in human plasma and eluted with plasma mirnas in size-exclusion chromatography. Furthermore, immunoprecipitation of ago2 from plasma readily recovered non vesicle-associated plasma mirnas.
miRNA	hsa-miR-130a	mir-130	MIMAT0000425	Homo sapiens	0	exosome	dendritic cells	Dendritic cells	mittelbrunn m et al.	nat commun.2:282.	unidirectional transfer of microrna-loaded exosomes from t cells to antigen-presenting cells.	21505438	2011	human mirna microarray kit	unidirectional transfer of microrna-loaded exosomes from t cells to antigen-presenting cells.
miRNA	hsa-miR-361-5p	mir-361	MIMAT0000703	Homo sapiens	0	exosome	t cells	j77	mittelbrunn m et al.	nat commun.2:282.	unidirectional transfer of microrna-loaded exosomes from t cells to antigen-presenting cells.	21505438	2011	human mirna microarray kit	unidirectional transfer of microrna-loaded exosomes from t cells to antigen-presenting cells.
miRNA	hsa-miR-629*	mir-629	MIMAT0003298	Homo sapiens	0	Ago2	plasma	normal	turchinovich a et al.	nucleic acids res. 39 (16): 7223-7233.	characterization of extracellular circulating microrna.	21609964	2011	ultracentrifugation|western blot immunoassay|real-time rt-pcr	here, authors confirmed that circulating mature mirna in contrast to mrna or snrna is strikingly stable in blood plasma and cell culture media. This is the first study to show that extracellular mirnas are predominantly exosomes/microvesicles free and are associated with ago proteins.
miRNA	hsa-miR-146b-5p	mir-146	MIMAT0002809	Homo sapiens	0	circulating	serum	Chronic systolic heart failure	goren y et al.	eur j heart fail. 14(2):147-54	serum levels of micrornas in patients with heart failure.	22120965	2012	qrt-pcr	elevated serum levels of specific micrornas: mir-423-5p, mir-320a, mir-22, and mir-92b, identify systolic heart failure patients and correlate with important clinical prognostic parameters.
miRNA	hsa-miR-16	mir-15	MIMAT0000069	Homo sapiens	0	circulating	serum	papillary thyroid carcinomas (ptc)	yu s et al.	j clin endocrinol metab.	circulating microrna profiles as potential biomarkers for diagnosis of papillary thyroid carcinoma.	22472564	2012	solexa sequencing|quantitative rt-pcr	the expression of serum let-7e, mir-151-5p, and mir-222 was significantly increased in ptc cases relative to benign cases and healthy controls. Expression of serum mir-151-5p and mir-222 in a subset of ptc patients decreased significantly after tumor excision. Increased expression of mir-151-5p and mir-222 was also found in the tissue of ptc patients.
miRNA	hsa-miR-152	mir-148	MIMAT0000438	Homo sapiens	1	circulating	plasma	prostate cancer	Watahiki A et al.	Int J Mol Sci. 14(4):7757-70.	Plasma miRNAs as Biomarkers to Identify Patients with Castration-Resistant Metastatic Prostate Cancer.	23574937	2013	Exiqon miRNA qPCR panel|qRT-PCR	Authors identified 63 miRNAs upregulated in mCRPC versus localized PCa, while only four were downregulated. Pearson's correlation analysis revealed two highly correlated groups: one consisting of miR-141, miR375 and miR-200c and the other including miR151-3p, miR423-3p, miR-126, miR152 and miR-21. A third group, containing miR-16 and miR-205, showed less correlation. One miRNA from each group (mi…
miRNA	hsa-miR-23a	mir-23	MIMAT0000078	Homo sapiens	1	circulating	serum	osteoporosis	Seeliger C et al.	J Bone Miner Res. 29(8):1718-28.	Five freely circulating miRNAs and bone tissue miRNAs are associated with osteoporotic fractures.	24431276	2014	mirna pcr array	authors identified 9 mirnas, namely mir-21, mir-23a, mir-24, mir-93, mir-100, mir-122a, mir-124a, mir-125b, and mir-148a, that were significantly upregulated in the serum of patients with osteoporosis.
miRNA	hsa-miR-18b	mir-17	MIMAT0001412	Homo sapiens	0	exosome	serum	papillary adenocarcinoma of ovary	taylor dd et al.	gynecol oncol.110(1):13-21.	microrna signatures of tumor-derived exosomes as diagnostic biomarkers of ovarian cancer.	18589210	2008	467microrna array	microrna signatures of tumor-derived exosomes as diagnostic biomarkers of ovarian cancer.
miRNA	hsa-miR-433	mir-433	MIMAT0001627	Homo sapiens	0	circulating	plasma	normal	mitchell ps et al.	pnas 105(30):10513-8	circulating micrornas as stable blood-based markers for cancer detection.	18663219	2008	taqman low-density array qrt-pcr	mirnas are present in human plasma in a remarkably stable form that is protected from endogenous rnase activity.
miRNA	hsa-miR-193b	mir-193	MIMAT0002819	Homo sapiens	0	circulating	breast milk	normal	weber ja et al.	clin chem. 56(11):1733-41.	the microrna spectrum in 12 body fluids.	20847327	2010	qpcr miscript reverse transcription kit (qiagen)	mirnas were present in all fluids tested and showed distinct compositions in different fluid types. Several of the highly abundant mirnas in these fluids were common among multiple fluid types, and some of the mirnas were enriched in specific fluids.
miRNA	hsa-miR-301a	mir-130	MIMAT0000688	Homo sapiens	0	exosome	serum	normal	arroyo jd et al.	pnas 108(12):5003-8	argonaute2 complexes carry a population of circulating micrornas independent of vesicles in human plasma.	21383194	2011	size-exclusion chromatography|mirna ready-to-use pcr, human panel i, v2.m qrt-pcr arrays (exiqon)	the majority of circulating mirnas cofractionated with protein complexes rather than with vesicles. Argonaute2 (ago2), the key effector protein of mirna-mediated silencing, was present in human plasma and eluted with plasma mirnas in size-exclusion chromatography. Furthermore, immunoprecipitation of ago2 from plasma readily recovered non vesicle-associated plasma mirnas.
miRNA	hsa-miR-130b	mir-130	MIMAT0000691	Homo sapiens	0	exosome	dendritic cells	Dendritic cells	mittelbrunn m et al.	nat commun.2:282.	unidirectional transfer of microrna-loaded exosomes from t cells to antigen-presenting cells.	21505438	2011	human mirna microarray kit	unidirectional transfer of microrna-loaded exosomes from t cells to antigen-presenting cells.
miRNA	hsa-miR-362-3p	mir-362	MIMAT0004683	Homo sapiens	0	exosome	t cells	j77	mittelbrunn m et al.	nat commun.2:282.	unidirectional transfer of microrna-loaded exosomes from t cells to antigen-presenting cells.	21505438	2011	human mirna microarray kit	unidirectional transfer of microrna-loaded exosomes from t cells to antigen-presenting cells.
miRNA	hsa-miR-630	mir-630	MIMAT0003299	Homo sapiens	0	Ago2	plasma	normal	turchinovich a et al.	nucleic acids res. 39 (16): 7223-7233.	characterization of extracellular circulating microrna.	21609964	2011	ultracentrifugation|western blot immunoassay|real-time rt-pcr	here, authors confirmed that circulating mature mirna in contrast to mrna or snrna is strikingly stable in blood plasma and cell culture media. This is the first study to show that extracellular mirnas are predominantly exosomes/microvesicles free and are associated with ago proteins.
miRNA	hsa-miR-148a	mir-148	MIMAT0000243	Homo sapiens	0	circulating	serum	Chronic systolic heart failure	goren y et al.	eur j heart fail. 14(2):147-54	serum levels of micrornas in patients with heart failure.	22120965	2012	qrt-pcr	elevated serum levels of specific micrornas: mir-423-5p, mir-320a, mir-22, and mir-92b, identify systolic heart failure patients and correlate with important clinical prognostic parameters.
miRNA	hsa-miR-21	mir-21	MIMAT0000076	Homo sapiens	1	circulating	serum	Breast cancer	Wang B et al.	J Cancer Res Clin Oncol.	The expression and clinical significance of circulating microRNA-21 in serum of five solid tumors.	22638884	2012	TRIzol LS Reagent (Invitrogen, Carlsbad, CA, SA)|LightCycler 480 Real-Time PCR System (Roche, USA)|FastStart Universal SYBR Green Master (Rox) mix kit (Roche, USA)	miR-21 was significantly overexpressed in human solid cancerous serum relative to normal control, and its sensitivity and specificity were significantlyhigher than the currently used tumor markers. High miR-21 expression was not correlated with gender, age, clinical stage, and lymph node metastasis status.
miRNA	hsa-miR-423-3p	mir-423	MIMAT0001340	Homo sapiens	1	circulating	plasma	prostate cancer	Watahiki A et al.	Int J Mol Sci. 14(4):7757-70.	Plasma miRNAs as Biomarkers to Identify Patients with Castration-Resistant Metastatic Prostate Cancer.	23574937	2013	Exiqon miRNA qPCR panel|qRT-PCR	Authors identified 63 miRNAs upregulated in mCRPC versus localized PCa, while only four were downregulated. Pearson's correlation analysis revealed two highly correlated groups: one consisting of miR-141, miR375 and miR-200c and the other including miR151-3p, miR423-3p, miR-126, miR152 and miR-21. A third group, containing miR-16 and miR-205, showed less correlation. One miRNA from each group (mi…
[truncated: 1,993 more rows]
