# Supplementary material for: Analysis of the microRNA signature in left atrium from patients with valvular heart disease reveals their implications in atrial fibrillation
Source: PLoS One. 2018 May 3;13(5):e0196666. doi: 10.1371/journal.pone.0196666 (PMC5933750; doi:10.1371/journal.pone.0196666)
Supplement: S2 Table — Prediction are from TARGETSCAN (http://www.targetscan.org/vert_70). (XLSX) [file pone.0196666.s002.xlsx]

## Sheet: Feuil1
S2 Table: Number of miRNA binding sites in 3'-UTR of
the genes predicted to be targeted by the 299 commonly expressed miRNA
in human left atrium (n=8).
Prediction are from TARGETSCAN (http://www.targetscan.org/vert_70)
Predicted genes (Symbols)	Number of miRNA binding site in 3'-UTR
ZBTB20	124
EIF2C2	91
LCOR	87
TAOK1	87
NFIB	87
ANKRD52	86
UBN2	83
QKI	83
EIF2C1	82
ACVR2B	80
RUNX1T1	78
NUFIP2	78
AAK1	78
ONECUT2	75
EIF2C3	75
BNC2	75
KLF7	74
NFIA	74
PURB	72
FOXP1	72
NFAT5	72
SOX6	71
CTDSPL2	71
NOVA1	69
JHDM1D	69
ABI2	69
ATXN1	68
STRN	67
PTEN	67
TNRC6B	67
ZNF652	67
HIC2	67
KPNA4	66
HIPK3	66
CFL2	65
KLF12	65
RPS6KA3	65
SESN3	65
TET3	65
RORA	64
PTPRD	64
FOXP2	64
TNIK	64
ENAH	63
SP1	63
FIGN	63
ZFHX4	63
CBL	63
CADM1	63
PPARGC1B	63
ZNF704	63
SH3PXD2A	62
CBX5	62
DYRK2	62
USP47	61
UBE2W	61
CLOCK	61
IL6ST	61
SOX5	61
TRIM71	61
SRSF10	61
SMAD2	61
ERBB4	60
SPRED1	60
RORB	60
ANKFY1	60
CCNT2	60
CPEB3	60
RYBP	59
ADAMTS5	59
RNF38	59
OTUD4	59
TSC22D2	59
PDE7A	59
ESRRG	59
FRS2	59
CPEB4	58
MMP16	58
STOX2	58
AGFG1	58
FOSL2	58
SCN1A	58
ELAVL2	58
CREBRF	58
CREB1	58
GXYLT1	58
IL1RAPL1	58
GAN	57
CNNM2	57
ZBTB10	57
PLXNC1	57
DNMT3A	57
ABL2	56
MBNL1	56
TCF4	56
MAP3K2	56
TNPO1	55
CDK6	55
TET2	55
XKR4	55
DDX3X	55
KCMF1	55
PCDH17	55
PROX1	55
FAM126B	55
ATXN1L	55
MIER3	54
GTDC1	54
BRWD3	54
DCUN1D3	54
KCTD16	54
PTPN4	54
ZNF207	54
PLAG1	54
MBD5	54
KCNN3	54
HCN1	53
MBNL3	53
WDR37	53
SOCS5	53
MEX3A	53
BAZ2B	53
DST	53
BBX	53
KCNB1	52
PPP6C	52
PEAK1	52
CCNJ	52
RFX3	52
BCL11B	52
SNTB2	52
DGKH	52
ZNF618	52
ZNF148	52
HSPA4L	52
ZBTB16	52
PSD3	52
MAPK1	52
GRIN2B	51
RLIM	51
GABBR2	51
NR6A1	51
ITGB8	51
CCND2	51
MSI2	51
WNK3	51
BMPR2	51
E2F3	50
CSRNP3	50
PRDM16	50
SLC8A1	50
TGFBR2	50
SYNCRIP	50
KIAA2022	50
TMEM135	50
SNX30	50
TANC2	50
BACH2	50
KCND3	50
CELF2	50
ACVR1C	50
DCUN1D1	50
KLF3	50
SLC5A3	50
DYRK1A	50
MEIS2	49
SBNO1	49
MARCKS	49
GRIN2A	49
NIPBL	49
AKT3	49
ABCA1	49
GAB1	49
MAP3K1	49
CRK	49
NAA50	49
CHD9	49
CPD	49
ASXL3	48
CPEB2	48
DCX	48
GABRB1	48
INO80D	48
MYO9A	48
ZBTB7A	48
RGS17	48
TEAD1	48
PAN3	48
ZC3H12C	48
TP53INP1	48
CAND1	48
HAS2	48
PLAGL2	48
KCNJ6	48
TGFBR1	48
YPEL2	48
TRIM44	48
SRGAP1	48
PURA	48
CACUL1	47
HS2ST1	47
BAZ2A	47
ELAVL4	47
C16orf52	47
HLF	47
USP46	47
PAK3	47
RSF1	47
PPAP2B	47
SLC4A4	47
SAMD12	47
TMEM178B	47
TRPS1	47
RBFOX2	47
THRA	47
ZBTB34	47
ZNF516	47
SMARCD1	47
GATAD2B	47
FNDC3B	47
YOD1	47
SOX4	47
PPTC7	47
PAG1	46
FBXO28	46
ACVR2A	46
AFF4	46
AEBP2	46
ROCK1	46
EFNB2	46
XYLT1	46
ZFP36L2	46
FZD4	46
EIF4E3	46
FAM63B	46
SYT1	45
FXR1	45
FUBP1	45
ETS1	45
RAP2C	45
BRWD1	45
PLEKHA3	45
BEND4	45
CDC73	45
MAP3K3	45
SOCS7	45
DCP2	45
TMEM170B	45
PDE3A	45
LPP	45
C20orf112	45
CLCN5	45
KMT2C	45
SAMD8	45
DDX3Y	44
ZBTB18	44
PALM2	44
RASAL2	44
FAM168B	44
THRB	44
SNAP25	44
TBL1XR1	44
CDYL2	44
EIF5A2	44
SRSF1	44
KIAA1468	44
KPNA1	44
CHD7	44
PBX3	44
TENM1	44
RBMS1	44
ARID2	44
RNF44	44
ZFHX3	44
CELF1	43
BCL2L2	43
IPO7	43
IGF1R	43
EIF4E	43
PIP4K2B	43
MTDH	43
IGF1	43
WAPAL	43
SDC2	43
PAX5	43
G3BP1	43
KLHL15	43
CXorf23	43
RAP1B	43
SESTD1	43
KIAA1432	43
AGO4	43
BSN	43
FBXL20	43
PPARGC1A	43
PANK3	43
EPC1	43
RFX7	43
FBXW7	43
AP5M1	43
MED12L	43
PARD6B	42
PCGF3	42
ZEB1	42
JAKMIP2	42
SATB1	42
AHSA2	42
CCDC6	42
LIN28B	42
LARP4B	42
NEGR1	42
MYLK	42
CSNK1A1	42
ULK2	42
IGF2BP1	42
MXD1	42
MEF2C	42
RAD51L3-RFFL	42
PDE4D	42
MEX3B	42
SIK2	42
NDST1	42
MXI1	42
TMCC1	42
SOX11	42
RASA2	42
ELMSAN1	42
HECW2	42
DENND5B	42
RFFL	42
KLF13	42
KMT2A	42
APPBP2	42
DDI2	42
DR1	42
FBXO33	42
SMURF2	42
KAT7	41
POU2F1	41
SRGAP3	41
PDIK1L	41
ARIH1	41
TMEM33	41
ZNF827	41
ARL5B	41
ZNRF2	41
NPAS3	41
PAPD5	41
RAB30	41
FAXC	41
KIAA1549	41
ARHGEF12	41
C16orf72	41
ZFP91	41
ROBO2	41
BHLHE41	41
CSNK1G1	40
FNDC3A	40
C20orf194	40
PPP2CA	40
FRK	40
FAM83F	40
SOCS6	40
BZW1	40
IFFO2	40
C11orf30	40
GDF11	40
SOBP	40
MYCN	40
DCBLD2	40
UHMK1	40
SLC22A23	40
NRP2	40
NUCKS1	40
HELZ	40
CEP85L	40
CHD1	40
ATXN7L1	40
MECP2	40
FBXO30	40
CECR2	40
MLLT3	40
GMFB	40
CNOT6	40
STIM2	40
DYNLL2	40
MYBL1	40
PLXNA2	40
RAB11A	40
RIMKLA	40
STYX	40
AMMECR1	40
YWHAG	39
LRP6	39
LONRF3	39
ROCK2	39
RASA1	39
ATAD2B	39
ATP2A2	39
BTAF1	39
NCOA2	39
GDF6	39
KCNK10	39
ELOVL6	39
EXOC5	39
ELF2	39
DNAJB1	39
AZIN1	39
NACC2	39
FRMD4A	39
CYB561D1	39
NCOA1	39
USP6NL	39
RAP1A	39
SEMA6D	39
FAT3	39
YWHAZ	39
ETV3	39
CREBZF	39
MAP3K9	39
HNRNPU	39
PEG10	39
CASK	39
RSBN1L	39
CREB5	39
PAPPA	39
GNAQ	39
ZC3H6	39
KMT2D	39
CNOT2	39
MEIS1	39
KPNA6	39
MED13	39
ROBO1	38
LDLRAD4	38
RUNX1	38
FAM222B	38
RAPGEF2	38
MFSD6	38
TRPM3	38
KLF4	38
DLGAP2	38
XIAP	38
WWC2	38
DCP1A	38
GLCCI1	38
PPP2R5E	38
SLC6A6	38
HAPLN1	38
SNX18	38
TRAF3	38
PHLPP2	38
INO80	38
LRRC40	38
TXLNG	38
BICC1	38
WDFY2	38
DCAF7	38
SCN2A	38
MAP1B	38
SETD7	38
PLXDC2	38
RALGPS2	38
CTBP2	38
ANK3	38
PLXNA4	38
MKL2	38
GPR137C	38
CALM1	38
SPRY3	38
FZD5	38
ETNK1	38
UBXN7	38
ZNF24	37
CDK13	37
UBE2J1	37
KPNA3	37
HSPA13	37
ELK4	37
WEE1	37
RNF152	37
RICTOR	37
PDPK1	37
PIK3CB	37
SLC10A7	37
SLC16A10	37
ETV1	37
PIK3CA	37
EPHA7	37
DUSP1	37
RASSF8	37
NSD1	37
ZFPM2	37
ITSN1	37
STRN3	37
MTMR12	37
ZCCHC14	37
PAFAH1B2	37
SZRD1	37
SLC6A1	37
TRERF1	37
PKIA	37
ZADH2	37
ASH1L	37
ZSWIM6	37
KLHL18	37
DYNC1LI2	37
HIF1AN	37
NOVA2	37
OTUD7B	37
RIMS3	37
RALGPS1	37
FMR1	37
RRAGD	37
ASXL2	37
ZNF280C	36
APC	36
GATSL2	36
PLCXD3	36
SNRK	36
FKBP5	36
MGA	36
ONECUT3	36
C11orf87	36
TNRC6C	36
TGFBR3	36
CNOT6L	36
JAZF1	36
BAHD1	36
HDAC4	36
KIF2A	36
VKORC1L1	36
BMPR1A	36
RNF150	36
PRKG1	36
INHBA	36
GIGYF1	36
FAM168A	36
BTG2	36
UBE2R2	36
ANKRD12	36
HMGA2	36
KRAS	36
HCFC2	36
SLITRK3	36
CORO1C	36
CUL3	36
GLIS3	36
MEF2D	36
ANKRD28	36
LNPEP	36
FAM199X	36
DNAL1	36
RAB10	36
NABP1	36
MYPN	36
AKIRIN1	36
NFIC	36
RNF24	36
TBC1D15	36
WNT2B	36
GPC6	36
ARID4B	36
SLC24A4	36
ATF7IP	36
KDM5A	36
SLC23A2	36
YY1	36
SP3	36
PITPNM2	36
NPTX1	35
PEX5L	35
CADM2	35
LHX9	35
EVI5	35
ZNF395	35
UNKL	35
CD47	35
MSL2	35
ARRDC3	35
HMGB3	35
SGIP1	35
CHIC1	35
TRHDE	35
RBM24	35
YTHDF3	35
NXF1	35
RCOR1	35
SIRT1	35
NLK	35
PDCD4	35
MAPK6	35
MDM4	35
PPP1R9A	35
ATP2B2	35
GPRIN3	35
ST8SIA3	35
BTG1	35
ARID5B	35
BCL2	35
TCF12	35
SLC7A11	35
FOXG1	35
DMD	35
PIK3R1	35
PCGF5	35
ARPP19	35
PHF21A	35
PHF6	35
CDK14	35
PTAR1	35
PPP4R2	35
PTBP2	35
CERS6	34
DESI2	34
PAK7	34
RNF11	34
CHD2	34
RC3H1	34
ATXN7	34
HHIP	34
MARCH6	34
LYSMD3	34
PCDH1	34
PRKAA2	34
PITPNM3	34
CDK19	34
H3F3B	34
CAMSAP2	34
BTBD7	34
FRYL	34
NEDD4L	34
TRAPPC8	34
SLC24A2	34
SMARCA5	34
TGIF2	34
PFN2	34
JARID2	34
MAF	34
GJC1	34
DCUN1D4	34
GRAMD1B	34
SRPK2	34
SHISA6	34
CPEB1	34
PDK3	34
ARHGAP26	34
PRDM1	34
KIAA0087	34
BCL7A	34
C17orf85	34
CRKL	34
GNA13	34
BCL9L	34
PTPRG	34
LIN7C	34
GSK3B	34
MIB1	34
SIM1	34
CALN1	34
KCNA1	34
PDGFRA	34
BCL2L11	34
MON2	34
HNRNPA3	34
IRS1	34
FBXO45	34
SCAI	33
TNRC6A	33
SLC30A5	33
SATB2	33
PTCHD1	33
MYT1L	33
VTI1A	33
SENP5	33
EGR3	33
RSRC2	33
KLF6	33
ZFAND5	33
MGAT4A	33
PAFAH1B1	33
VAV3	33
WDR82	33
VCAN	33
CDH11	33
ZNRF3	33
GDNF	33
FUT9	33
USP38	33
ZCCHC24	33
USP15	33
C1orf21	33
ENTPD7	33
IRF2BP2	33
KPNB1	33
HOOK3	33
TBPL1	33
EYA4	33
FAM46C	33
SHOC2	33
NFYA	33
ZBTB43	33
TGFB2	33
VASH2	33
LPGAT1	33
ZNF236	33
CLCN3	33
CALU	33
FRMD5	33
PIK3C2A	33
DESI1	33
XPO4	33
XRN1	33
SERTAD4	33
EN2	33
SYT2	33
ICK	33
ZBTB37	33
MTF2	33
NR2C2	33
GRM5	33
RARB	33
SLAIN2	33
TNKS2	33
ZNF217	33
KDM3A	32
ZNF292	32
CLCN6	32
PTBP3	32
PPP1CB	32
CACNA1C	32
HIF1A	32
SH2B3	32
MTF1	32
PDE3B	32
COPS2	32
OTUD3	32
EIF4EBP2	32
ANKRD13C	32
LMTK2	32
NAP1L1	32
MAPK1IP1L	32
GABPB2	32
FGF7	32
ANK2	32
FAM179B	32
PRR14L	32
HIVEP3	32
MED1	32
HMBOX1	32
LIN28A	32
FBXL19	32
ZNF462	32
FAM46A	32
HGF	32
PPP3CA	32
MYO5A	32
MAP4K4	32
ADAM10	32
SOGA3	32
DICER1	32
AFF1	32
KIF26B	32
FOXN2	32
STK38L	32
BDNF	32
ERG	32
SLC38A2	32
ZFX	32
TPM3	32
SCN2B	32
RAB22A	32
CCDC144A	32
FUBP3	32
SUZ12	32
MCL1	32
MFN1	32
SEPHS1	32
ZNF532	32
IKZF2	32
PCDH10	32
SUV420H1	32
NFASC	32
MBOAT2	32
RIMS4	32
MAFG	32
RAB21	32
CNTN4	31
PARP8	31
NR2F2	31
RPS6KA6	31
CHSY1	31
OSBPL8	31
MITF	31
LPHN1	31
DDHD1	31
EEA1	31
CAMK2D	31
ARMC8	31
ADCYAP1	31
JMY	31
FOXN3	31
ZNF423	31
GMEB1	31
DERL2	31
EIF5	31
STC1	31
MATR3	31
WASL	31
MTMR3	31
UNC80	31
LRP1B	31
FNIP2	31
HNRNPA1	31
WDFY3	31
E2F7	31
CRIM1	31
CDK5R1	31
EDEM3	31
KIAA0355	31
VCPIP1	31
C6orf62	31
FGF10	31
SREK1	31
PRPF38B	31
BTBD3	31
MAP2K6	31
FEM1C	31
CCDC171	31
MOB4	31
ACTR3	31
HIAT1	31
XPR1	31
SSX2IP	31
DACH1	31
NR4A2	31
ZKSCAN1	31
GRIK3	31
HSPE1-MOB4	31
CSNK1G3	31
SNN	31
NR3C1	31
ASAP1	31
SIK1	31
TM9SF3	31
SMURF1	31
USP37	31
MYCBP	31
NRP1	31
GUCY1A2	30
GPR63	30
SHANK2	30
UBA6	30
TRIB2	30
CDK17	30
HIPK1	30
CAPRIN1	30
METAP1	30
SULF1	30
NRK	30
TMEM65	30
UBE2K	30
LAMC1	30
PHF15	30
LIFR	30
AMER2	30
SKI	30
HECTD1	30
EBF1	30
NRAS	30
SLC31A1	30
POU6F2	30
PVRL1	30
ESR1	30
PRKCE	30
G3BP2	30
GABPA	30
TMEM136	30
FZD3	30
JMJD1C	30
TMEM55A	30
PAPOLG	30
WNK1	30
LRIG2	30
DIAPH2	30
SAP30L	30
KAT6A	30
KIAA1549L	30
SETD9	30
DUSP16	30
JOSD1	30
FRMD4B	30
DBNL	30
FRMPD4	30
MBTD1	30
IPMK	30
PHACTR2	30
CYP26B1	30
KIAA2018	30
DIP2C	30
PCNX	30
SCN8A	30
PGM2L1	30
PPP3R1	30
ZMYM4	30
VAPB	30
SECISBP2L	30
ATG7	30
ADARB2	30
STRBP	30
THBS1	30
EIF5B	30
UGCG	30
TARDBP	30
MAPRE2	30
MEGF9	30
RSBN1	30
TLK2	29
DNAJB14	29
BACE1	29
ITPRIPL2	29
CLASP2	29
A1CF	29
USP31	29
ACTR1A	29
EPB41L1	29
DPYSL3	29
SRGAP2	29
NR4A3	29
AC068987.1	29
FNIP1	29
PRKCA	29
JDP2	29
RBM23	29
DCUN1D5	29
AFF3	29
TPD52	29
ZBTB39	29
SLC35A3	29
SCRT2	29
ZNF281	29
GJA9	29
NCOA3	29
GREB1L	29
NRIP1	29
RDX	29
PAWR	29
MLXIP	29
ATP1B1	29
YAF2	29
TSPAN14	29
TMEM106B	29
EBF3	29
GNAI3	29
EPC2	29
TESK2	29
CDH20	29
MAPK8	29
STK24	29
TBC1D12	29
CGGBP1	29
DHX40	29
FAM126A	29
SASH1	29
AVL9	29
PAQR3	29
TRIM13	29
LHX1	29
DNAJA2	29
TMEM110	29
CNKSR3	29
DSTYK	29
LIN7A	29
DUSP7	29
PDE7B	29
FTO	29
CACNA2D1	29
RP11-766F14.2	29
FBN2	29
EIF3J	29
CYTH3	29
PTPRJ	29
MFHAS1	29
ELL2	29
USP49	29
GALNT1	29
C1GALT1	29
CTTNBP2NL	29
STXBP5	29
UBE2N	29
CBFA2T2	29
CTNND1	29
TMOD3	29
CTDSPL	29
RP1-170O19.20	29
ZNF644	29
EIF4G2	29
THSD7A	29
ADCY9	29
KMT2E	29
GHR	29
ST8SIA4	29
MAML2	28
CSNK2A1	28
ZNF638	28
OPCML	28
NCKAP1	28
ZBTB5	28
GBX2	28
GRID2	28
SLC30A1	28
STK4	28
DLC1	28
GPM6A	28
ATP11A	28
KCNC3	28
ZBTB8B	28
MOCS1	28
ONECUT1	28
TET1	28
EVX2	28
S1PR1	28
ITGA9	28
FAM208A	28
ZMAT3	28
ZNF697	28
CAMK2G	28
PKN2	28
SLC30A7	28
GPC4	28
NREP	28
RNF217	28
FBXL3	28
SP8	28
PER2	28
GATA6	28
ARL5A	28
PAX6	28
TAB2	28
ADAMTS3	28
AKAP2	28
GAREM	28
MLEC	28
PRKACB	28
POU4F1	28
NRG2	28
RMND5A	28
GPR180	28
PTCH1	28
MLLT6	28
HMGCR	28
ATP8A1	28
NFIX	28
SLC16A2	28
MTSS1L	28
MBNL2	28
ARHGEF3	28
KIAA1244	28
UBA2	28
CDH2	28
MSN	28
NAV1	28
PGR	28
DAB1	28
C18orf25	28
PALM2-AKAP2	28
PTP4A1	28
LUZP1	28
PPM1A	28
BICD2	28
SOCS2	28
FBXO42	28
ZFYVE26	28
TIAL1	28
SEC62	28
CCDC88A	28
CCDC85C	28
KLF10	28
SETBP1	28
LIF	28
KBTBD8	28
SLC44A1	28
NETO2	28
KLHL3	28
SERTAD2	28
KATNBL1	28
KIRREL	28
DOT1L	28
CCNG2	28
KAT6B	28
EFNA5	28
SUGT1	28
TMEM64	28
GPCPD1	28
BPTF	28
NAV3	28
PCSK5	28
FAM107B	28
GID4	27
FAF2	27
DNAJC16	27
LSAMP	27
SPATA2	27
ZNF654	27
SPAG9	27
LSM11	27
NEK9	27
MSH6	27
SNX27	27
SMAD5	27
GOSR1	27
SMTNL2	27
MMGT1	27
TRAM2	27
SOX12	27
ADIPOR2	27
THAP1	27
MPRIP	27
TMED7	27
GOLGA1	27
LRP12	27
NFE2L1	27
RGL1	27
RIMS2	27
RGS7BP	27
DAG1	27
MOB3B	27
NFATC2	27
CNOT7	27
PYGO1	27
FOXP4	27
ADAM12	27
SMG1	27
SPATS2	27
SLK	27
FSTL4	27
ACER2	27
PPIP5K2	27
NETO1	27
ZNF362	27
FAM131B	27
WIPI2	27
MEF2A	27
KREMEN1	27
ANKRD50	27
VLDLR	27
YES1	27
EPHA5	27
PRRX1	27
SCOC	27
RTF1	27
SLC25A16	27
CCND1	27
RAD23B	27
VEGFA	27
TCF7L2	27
SEMA3A	27
ROR1	27
SALL1	27
STARD13	27
SH3BP5	27
SAMD4A	27
RPS6KA5	27
NCOA7	27
CAMK2N1	27
ZDHHC20	27
AMOT	27
VTI1B	27
LASP1	27
ZNF385A	27
ATXN3	27
TENM4	27
HEG1	27
KCNH1	27
ANKRD40	27
UHRF1BP1L	27
NSUN3	27
IGSF3	27
UNC5D	27
LETMD1	27
MID2	27
USP24	27
APP	27
UBE2D3	27
2011-09-01	27
SLC2A3	27
MAGI2	27
IKZF3	27
ZBTB4	27
RANBP9	27
KIAA1462	27
MBD2	27
FBN1	27
KLHDC10	27
IGFBP5	27
FBXW11	27
RAP2B	27
REEP1	27
POLH	27
UBE2H	27
C6orf120	27
FNBP1L	27
FAM117B	27
VANGL1	27
TSC1	27
MXD4	27
RAB11FIP4	27
TRPM7	27
SOCS4	26
LRCH1	26
BEND3	26
SPRY4	26
SLIT2	26
RHOQ	26
PCNP	26
MFAP3L	26
BDP1	26
RAB8B	26
RBPJ	26
ARHGAP19-SLIT1	26
HIVEP2	26
FBXO11	26
PHTF2	26
WASF2	26
GAB2	26
LMO3	26
STX7	26
ST8SIA2	26
SEMA4F	26
AP1AR	26
DCC	26
TAF4	26
SMIM14	26
AP3M1	26
NKD1	26
USP9X	26
IGF2R	26
KLF8	26
FZD8	26
SEMA4G	26
RAD54L2	26
IQSEC2	26
HNRNPK	26
HOXA1	26
BLOC1S5	26
PI4K2B	26
ARFGEF1	26
SFMBT1	26
SGMS2	26
SPRED3	26
OSBPL3	26
BNIP3L	26
STXBP6	26
BRMS1L	26
INSR	26
PLEKHA8	26
NBEA	26
MGAT5	26
E2F2	26
SLC35F1	26
RAB11FIP1	26
ZCCHC2	26
FMNL3	26
SPTY2D1	26
FOXJ3	26
DOK6	26
DLG2	26
CCNT1	26
ARID4A	26
TLN2	26
RAB15	26
KCTD15	26
WIPF2	26
FGD4	26
RGP1	26
TSHZ3	26
CDKN1B	26
TACC1	26
AGPS	26
FERMT2	26
TERF2	26
COL4A3BP	26
B4GALT5	26
PLCG1	26
SRSF7	26
ZC3H4	26
B3GAT2	26
PHACTR4	26
FOXO1	26
RANBP10	26
NR5A2	26
MAP7	26
DGKI	26
RPRD2	26
SRRM4	26
RREB1	26
PTBP1	26
NAA15	26
SLC7A14	26
VAT1L	25
PCDHA12	25
N4BP1	25
DNAH3	25
TLE4	25
ABAT	25
TLK1	25
ZC3H12B	25
YTHDC1	25
DMXL1	25
PLEKHM3	25
PCDHA11	25
PCDHA2	25
PCDHA1	25
PBRM1	25
YWHAB	25
PCDHA10	25
PCDH19	25
PCDHA13	25
IL6R	25
PCDH8	25
ASF1A	25
NEUROD1	25
PCDHAC1	25
TMEM120B	25
ATRN	25
PCDHA9	25
LPHN2	25
DDIT4	25
PLCB1	25
KIAA0247	25
ATXN7L3	25
KIF21B	25
MARK1	25
FAM60A	25
PCDHAC2	25
TMEM167A	25
AC012215.1	25
SCAMP1	25
RPRD1A	25
MYH9	25
ATG14	25
SEC31B	25
PCDHA3	25
PDS5B	25
PCDHA4	25
MSI1	25
PCDHA8	25
LRRC8B	25
PCDHA7	25
PIKFYVE	25
ZZZ3	25
PCDHA6	25
ARID3A	25
IPPK	25
RPS6KB1	25
KCTD10	25
PCDHA5	25
FBXO41	25
EPS8	25
GMPS	25
REST	25
SLC45A4	25
UBE2G1	25
CDS2	25
EPT1	25
UBE2D1	25
CBFB	25
GRSF1	25
NRXN1	25
CECR6	25
GALNT7	25
HNRNPA0	25
NTNG1	25
UBE2E3	25
ERP44	25
SHH	25
UBR3	25
TTLL7	25
EIF4B	25
UBE2Q1	25
UCK2	25
CDK8	25
CASZ1	25
GK5	25
HOXA9	25
RAB3C	25
CBFA2T3	25
ADD3	25
CDH6	25
TTYH3	25
HBEGF	25
POU3F2	25
DTNA	25
ERN1	25
ETF1	25
ERMP1	25
SRI	25
CTIF	25
SERP1	25
SIX4	25
GRHL2	25
CSMD1	25
CHRM3	25
SPTLC2	25
KLHL24	25
CEP350	25
REPS2	25
GABRB2	25
TP53INP2	25
ANO6	25
NRG3	25
KLHL11	25
RCN2	25
RERE	25
TFAP2A	25
NPEPPS	25
GPBP1	25
PHF12	24
HCN4	24
FGD6	24
NUP153	24
SKIDA1	24
C2orf68	24
KSR1	24
TULP4	24
MYB	24
KIAA1024	24
CCSER1	24
FOXK2	24
SPTSSA	24
QSER1	24
KCNK12	24
RNF169	24
SP4	24
TRPV3	24
TLN1	24
SLC30A4	24
RAB14	24
DNAJC13	24
MAML1	24
RBM27	24
ZBTB41	24
AIFM1	24
ZBTB8A	24
LGALSL	24
MAPK10	24
RSPO2	24
FAM134C	24
STK35	24
PARVA	24
XKR6	24
TFRC	24
XKR7	24
AMER1	24
CLVS2	24
KCNJ2	24
SLC12A6	24
FOXO3	24
NFATC3	24
CDON	24
RNF165	24
MICALCL	24
CDYL	24
TPRG1	24
ADCY6	24
MBTPS2	24
MTUS1	24
PTPN3	24
SGK3	24
PPP2R2C	24
CTDSP2	24
PPM1L	24
AMOTL2	24
DCAF12	24
ELFN2	24
TMEM200C	24
IGF2BP2	24
IPO5	24
VPS53	24
SV2A	24
ELK3	24
SEC24A	24
C8orf44-SGK3	24
ANTXR2	24
RIMKLB	24
C10orf12	24
GABRA1	24
PLEKHG3	24
HRK	24
STX16	24
PRICKLE2	24
SMIM13	24
INSIG1	24
VMP1	24
LMX1A	24
PPP2R2A	24
SPOPL	24
SCYL3	24
KLHL28	24
CCDC50	24
KIAA1522	24
POGZ	24
2007-09-01	24
MBD6	24
BAMBI	24
TNRC18	24
CUL4B	24
SKP1	24
BACH1	24
SERBP1	24
PPM1D	24
RAB5B	24
PTPRT	24
KLF9	24
USP32	24
C16orf87	24
ZNF275	24
MSL1	24
CYLD	24
CAMSAP1	24
OGT	24
MET	24
RANBP2	24
TIAM1	24
PGRMC2	24
LUC7L3	24
TMEM170A	24
FAM49B	24
ST3GAL6	24
KIAA1958	24
TMEM164	24
HNRNPA2B1	24
FAM175B	23
EED	23
TIA1	23
FGF12	23
SUV39H2	23
SURF4	23
NEBL	23
TBC1D4	23
EGLN1	23
EIF2S1	23
ELOVL4	23
FAM73A	23
FARP1	23
TADA2B	23
DOCK4	23
STAG2	23
SPATS2L	23
EPHA4	23
FGF9	23
DSEL	23
PRKAR2A	23
BNIP2	23
TRIM66	23
SETD8	23
PACS2	23
VAMP2	23
SEMA6A	23
VAPA	23
VCL	23
INHBB	23
CALCR	23
MCC	23
CAPZA1	23
BMI1	23
PLEKHA6	23
BCORL1	23
SCN5A	23
BCL9	23
SCN3B	23
WASF3	23
WBP1L	23
PAPD4	23
VGLL4	23
NUAK1	23
CHSY3	23
GPR158	23
CEP41	23
MIEF1	23
GSPT1	23
CDR2L	23
SLC16A6	23
POLR3H	23
HS3ST3B1	23
CD2AP	23
SAR1B	23
CCNYL1	23
CCNY	23
SKOR1	23
NUMBL	23
CCDC71L	23
CCDC117	23
CC2D1B	23
HIP1	23
SHISA9	23
CDC25A	23
AKAP13	23
MANEAL	23
PHOX2B	23
ZNF367	23
PDE8B	23
AMD1	23
ALX4	23
LANCL3	23
PDHB	23
SCD	23
LATS2	23
RP11-192H23.4	23
AJUBA	23
AGPAT3	23
ADRB1	23
RNF115	23
LMLN	23
ZNF710	23
ADAM19	23
ACER3	23
ACAP2	23
PHIP	23
ZC3H7B	23
SESN1	23
SALL4	23
ATP2B4	23
RBFOX1	23
MAPKBP1	23
ATF2	23
KCTD20	23
KDM2A	23
ZBTB38	23
ANKRD33B	23
KDM6B	23
ANKS1A	23
ARHGEF17	23
PIK3R3	23
ARHGAP24	23
ARHGAP20	23
PCYT1B	23
KITLG	23
RCC2	23
MAP2	23
JAG1	23
ZBTB7C	23
GNS	23
CTNND2	23
CNOT1	23
SORL1	23
GGA2	23
GLG1	23
PPP2R5C	23
CNIH1	23
PPP6R3	23
SLC39A9	23
MOB1B	23
TOB2	23
PPP1R15B	23
PTGFRN	23
GDI2	23
PTPRF	23
CLIC4	23
MLLT10	23
SLC38A1	23
COMMD3-BMI1	23
MPP5	23
FOXF1	23
SNX13	23
NOG	23
CITED2	23
TAOK3	22
MYRF	22
ARL3	22
MARCH3	22
DRP2	22
RP6-24A23.6	22
ZDHHC3	22
RPP14	22
SNX12	22
ENTPD1	22
ARHGAP19	22
RRAGC	22
ZIC3	22
CSRNP2	22
NOL4	22
MYO10	22
ATXN7L3B	22
GAPVD1	22
NCOR1	22
PRMT6	22
PAX3	22
ZBTB21	22
CSF1	22
TMEM260	22
SMUG1	22
ZMYM2	22
SPPL3	22
ARX	22
ZBTB44	22
NKRF	22
KDM5B	22
STK40	22
RIMS1	22
SOGA2	22
LIMD2	22
FAM104A	22
TMED5	22
REV1	22
RNF111	22
ADCYAP1R1	22
DLG3	22
PHB2	22
AGAP1	22
ZNF740	22
ERO1L	22
ACVR1B	22
LOX	22
DNAH10OS	22
LRIG1	22
SYAP1	22
EYA3	22
EXT1	22
ABHD2	22
LRP4	22
DLG5	22
DGKE	22
FRMD6	22
TMEM189-UBE2V1	22
ANKRD44	22
TMEM189	22
WDR26	22
SON	22
FLI1	22
FLRT3	22
FLT1	22
ESCO1	22
ZNF436	22
NIPA1	22
PRRG1	22
TAB3	22
SOS1	22
LEMD3	22
LEPROTL1	22
AK4	22
ERLIN1	22
ZNF512B	22
SYT7	22
RDH10	22
NCS1	22
CNTNAP1	22
FBXO21	22
UBE2V1	22
NPNT	22
COL1A1	22
SHANK3	22
CAPN7	22
SLC8A2	22
NPFFR1	22
TXLNA	22
SGK1	22
CACNA1E	22
SFPQ	22
SFMBT2	22
PUM2	22
ELAVL3	22
OTUB2	22
CAMKK2	22
CDC42EP3	22
GPD2	22
CKAP4	22
TRIM67	22
TEX261	22
NRG1	22
TRIM2	22
TSHZ2	22
SIX1	22
MMD	22
CNTFR	22
CDC37L1	22
TENM3	22
HDAC9	22
RAB4A	22
NEK10	22
EBF2	22
NUDT4	22
CACNB4	22
TFDP2	22
DVL3	22
BCAT1	22
SENP2	22
COL4A3	22
COL4A4	22
MTX3	22
C16orf70	22
CREBL2	22
ELL	22
VGLL3	22
PPM1E	22
FGF2	22
IQCJ-SCHIP1	22
CBX8	22
BMP3	22
GFRA1	22
ITGA6	22
USP6	22
SCML2	22
SCHIP1	22
USP42	22
RNF125	21
SALL3	21
MARCH7	21
HUNK	21
LRRC59	21
REV3L	21
SLC43A2	21
HECW1	21
LRRC8A	21
SOX1	21
LSM14B	21
GRIK2	21
SLC33A1	21
GPR75	21
GPR26	21
MARCH8	21
SREK1IP1	21
SLC25A12	21
RNF20	21
SP9	21
SIX5	21
PTPN9	21
FAF1	21
SLC2A14	21
SPRY1	21
GAS7	21
HSPH1	21
SENP1	21
MED28	21
STX6	21
MRPS25	21
KIT	21
MED14	21
KCNJ3	21
RAI14	21
FRAS1	21
KHNYN	21
SLC7A6	21
FAT4	21
FOSB	21
RBMS3	21
FSD1L	21
KIAA1045	21
KIF3B	21
FAM84B	21
NAA25	21
SLCO3A1	21
SOWAHC	21
MTMR4	21
HERPUD1	21
IP6K1	21
RBM20	21
MYO18A	21
RTKN2	21
FAM13A	21
SORCS1	21
FBXL4	21
HMGCS1	21
SHC3	21
SUCO	21
SEMA4C	21
GLIS2	21
GLI3	21
PITPNA	21
TENM2	21
PDZD8	21
DAAM1	21
DIP2B	21
CDC27	21
ADCY2	21
ZC3H11A	21
PAM	21
NR1D2	21
EDEM1	21
TGOLN2	21
VSNL1	21
CEP128	21
NUDT3	21
TWF1	21
ARL4C	21
ANKRD17	21
C3orf14	21
CALML4	21
CUL4A	21
PAPLN	21
DNAJB5	21
PRPF4B	21
BMP2	21
TMC7	21
PPFIA2	21
NRXN3	21
PBX1	21
TCEB1	21
DDX17	21
PKNOX1	21
PIGA	21
NDNF	21
ADAMTS18	21
BAK1	21
TSPAN18	21
DENND6A	21
TBC1D22B	21
CDH7	21
TTC9	21
DCAF5	21
NHLRC2	21
EIF2S2	21
CELSR3	21
PAK2	21
VANGL2	21
VAT1	21
TBCEL	21
ZBTB47	21
APBA1	21
TNKS	21
NHS	21
DPYSL2	21
TJP1	21
CRTAP	21
TRIM33	21
VEZF1	21
WHSC1L1	21
SYNJ1	21
ACVR1	21
ETV5	21
ZMYND11	21
PNRC1	21
DNAJC3	21
PREX1	21
APBB2	21
PDS5A	21
ERC2	21
CTC-432M15.3	21
CASD1	21
DOLPP1	21
UBE2B	21
NOL7	21
TMOD2	21
EDC3	21
ADNP	21
AP1S1	21
BMP2K	21
PPP1R12B	21
ZNF609	21
LZTS3	20
TRIM24	20
C15orf61	20
FBXO32	20
MDGA2	20
SLC25A37	20
DGCR14	20
EHF	20
GOPC	20
ZHX3	20
GSE1	20
TSPAN9	20
FN1	20
REL	20
GNPTG	20
ST18	20
TIMP3	20
IKZF4	20
MARCH1	20
ATL2	20
PAIP2B	20
PRKD1	20
DDX6	20
GLCE	20
MARCH9	20
CELF4	20
RELN	20
NRIP3	20
FLJ20373	20
PICALM	20
TMEM168	20
SLC30A10	20
LGR4	20
PLD1	20
TMEM194A	20
WDTC1	20
DLL4	20
KLHL42	20
THBS2	20
CHIC2	20
MCTP1	20
SRCIN1	20
DTX4	20
B3GNT1	20
E2F5	20
ICMT	20
[truncated: 9,889 more rows]
