# Supplementary material for: Analysis of the microRNA signature in left atrium from patients with valvular heart disease reveals their implications in atrial fibrillation
Source: PLoS One. 2018 May 3;13(5):e0196666. doi: 10.1371/journal.pone.0196666 (PMC5933750; doi:10.1371/journal.pone.0196666)
Supplement: S3 Table — miRNA I.D are from http://www.mirbase.org/; miRNA host gene determinations are from http://mirstart.mbc.nctu.edu.tw/browse.php. Host gene fold changes are from Doñate Puertas R et al. Transl Res. 2017 Jun;184:57–67. (XLSX) [file pone.0196666.s003.xlsx]

## Sheet: Feuil1
S3 Table: List of miRNA differentially expressed in left atria of patients suffering from AF
miRNA I.D are from http://www.mirbase.org/; miRNA host gene determinations are from http://mirstart.mbc.nctu.edu.tw/browse.php
Host gene fold changes are from Doñate Puertas R et al. Transl Res. 2017 Jun;184:57-67.
miRNA I.D. Taqman Human V2	New ID (miRBase 21)	miRNA host genes	Chromosal location	Host gene fold changes AF vs controls	MIMAT (MiRNase)	TadMan Assay	t-test	folds	Number of targeted genes
hsa-miR-126*	hsa-miR-126-5p	EGFL7	Chr9	0.96	MIMAT0000444	4373269	0.044	-2.98	875
hsa-miR-133a	hsa-miR-133a-5p	Intergenic or C20orf166	Chr18; Chr20		MIMAT0026478	4395357	0.016	-4.00	254
hsa-miR-137	hsa-miR-137	MIR137	Chr1		MIMAT0000429	4373301	0.010	-5.36	1021
hsa-miR-30a*	hsa-miR-30a-3p	C6orf155	Chr6	1.21	MIMAT0000088	4373062	0.018	-1.63	249
hsa-miR-30e	hsa-miR-30e-5p	NFYC	Chr1	1.55	MIMAT0000692	4395334	0.010	-2.45	1207
hsa-miR-30e*	hsa-miR-30e-3p	NFYC	Chr1	1.55	MIMAT0000693	4373057	0.0006	-2.85	243
hsa-miR-378	hsa-miR-378a-3p	PPARGC1B	Chr5	1.10	MIMAT0000732	4395354	0.046	-4.02	231
hsa-miR-409-3p	hsa-miR-409-3p	Intergenic	Chr14		MIMAT0001639	4395443	0.045	-3.21	403
hsa-miR-425*	hsa-miR-425-3p	DALRD3	Chr3	0.84	MIMAT0001343	4395413	0.034	-7.26	11
hsa-miR-454	hsa-miR-454-3p	SKA2	Chr17	1.30	MIMAT0003885	4395434	0.043	-2.51	592
hsa-miR-491-5p	hsa-miR-491-5p	KIAA1797	Chr9	1.20	MIMAT0002807	4381053	0.003	-2.01	336
hsa-miR-512-3p	hsa-miR-512-3p	Intergenic	Chr19		MIMAT0002823	4381034	0.016	-14.81	484
hsa-miR-517a	hsa-miR-517a-3p	Intergenic	Chr19		MIMAT0002852	4395513	0.012	-30.41	32
hsa-miR-517c	hsa-miR-517c-3p	Intergenic	Chr19		MIMAT0002866	4373264	0.017	-31.09	32
hsa-miR-519a	hsa-miR-519a-3p	Intergenic	Chr19		MIMAT0002869	4395526	0.044	-10.85	766
hsa-miR-519b-3p	hsa-miR-519b-3p	Intergenic	Chr19		MIMAT0002837	4395495	0.013	-26.59	777
hsa-miR-520c-3p	hsa-miR-520c-3p	Intergenic	Chr19		MIMAT0002846	4395511	0.042	-12.00	781
hsa-miR-526b*	hsa-miR-526b-3p	Intergenic	Chr19		MIMAT0002836	4395494	0.022	-8.30	1012
hsa-miR-589*	hsa-miR-589-3p	FBXL18	Chr7	0.75	MIMAT0003256	4380953	0.015	-2.22	765
hsa-miR-628-3p	hsa-miR-628-3p	CCPG1	Chr15	1.00	MIMAT0003297	4395545	0.015	-2.93	146
hsa-miR-628-5p	hsa-miR-628-5p	CCPG1	Chr15	1.00	MIMAT0004809	4395544	0.013	-13.64	400
hsa-miR-7-2*	hsa-miR-7-2-3p	Intergenic	Chr15		MIMAT0004554	4395425	0.021	-3.19	1574
hsa-let-7a	hsa-let-7a-5p	Intergenic	Chr9; Chr11; Chr22		MIMAT0000062	4373169	0.027	3.66	661
hsa-let-7c	hsa-let-7c-5p	C21orf34	Chr21	1.12	MIMAT0000064	4373167	0.026	5.37	661
hsa-miR-125b	hsa-miR-125b-5p	Intergenic or C21orf34	Chr11; Chr21	1.13	MIMAT0000423	4373148	0.024	3.97	646
hsa-miR-142-3p	hsa-miR-142-3p	Intergenic	Chr17		MIMAT0000434	4373136	0.012	7.98	283
hsa-miR-142-5p	hsa-miR-142-5p	Intergenic	Chr17		MIMAT0000433	4395359	0.005	4.93	1011
hsa-miR-148b	hsa-miR-148b-3p	COPZ1	Chr12	0.88	MIMAT0000759	4373129	0.022	4.05	554
hsa-miR-15b	hsa-miR-15b-5p	IFT80; SMC4	Chr3	1.21; 1.80	MIMAT0000417	4373122	0.037	2.07	902
hsa-miR-18a	hsa-miR-18a-5p	MIR18A; MIRHG1	Chr13		MIMAT0000072	4395533	0.024	3.01	323
hsa-miR-199a-3p	hsa-miR-199a-3p	Intergenic or DNM3 or RP5-1116C7.1	Chr1; Chr19	0.089	MIMAT0000232	4395415	0.027	3.22	325
hsa-miR-199a-5p	hsa-miR-199a-5p	Intergenic or DNM3 or RP5-1116C7.1	Chr1; Chr19	0.089	MIMAT0000231	4373272	0.005	5.98	326
hsa-miR-21	hsa-miR-21-5p	Intergenic	Chr17		MIMAT0000076	4373090	0.023	6.16	251
hsa-miR-21*	hsa-miR-21-3p	Intergenic	Chr17		MIMAT0004494	4395549	0.020	3.42	270
hsa-miR-214*	hsa-miR-214-5p	Intergenic	Chr1		MIMAT0004564	4395404	0.028	3.36	275
hsa-miR-217	hsa-miR-217	AC011306.2	Chr2		MIMAT0000274	4395448	0.024	16.49	480
hsa-miR-25	hsa-miR-25-3p	MCM7	Chr7	1.24	MIMAT0000081	4373071	0.031	4.66	538
hsa-miR-324-5p	hsa-miR-324-5p	Intergenic	Chr17		MIMAT0000761	4373052	0.045	3.88	60
hsa-miR-34a	hsa-miR-34a-5p	Intergenic	Chr1		MIMAT0000255	4395168	0.018	7.97	614
hsa-miR-451	hsa-miR-451a	Intergenic	Chr17		MIMAT0001631	4373360	0.048	15.95	19
hsa-miR-532-3p	hsa-miR-532-3p	CLCN5	ChrX	1.11	MIMAT0004780	4395466	0.020	1.76	516
hsa-miR-576-3p	hsa-miR-576-3p	SEC24B	Chr4	0.99	MIMAT0004796	4395462	0.025	1.62	249
