# Supplementary material for: Analysis of the microRNA signature in left atrium from patients with valvular heart disease reveals their implications in atrial fibrillation
Source: PLoS One. 2018 May 3;13(5):e0196666. doi: 10.1371/journal.pone.0196666 (PMC5933750; doi:10.1371/journal.pone.0196666)
Supplement: S4 Table — Predictions are from TARGETSCAN 6.2 (http://www.targetscan.org/vert_61/). (XLSX) [file pone.0196666.s004.xlsx]

## Sheet: Feuil1
S4 Table: Targets of dyregulated miRNAs in left atria from patient suffering from atrial fibrillation
Predictions are from TARGETSCAN 6.2 ( http://www.targetscan.org/vert_61/)
Targets of the down-regulated miRNAs			Targets of the up-regulated miRNAs
Gene symbols	Number of binding sites in 3'UTR regions		Gene symbols	Number of binding sites in 3'UTR regions
TNRC6A	13		YOD1	4
ZNF148	12		RICTOR	4
SOS1	11		CCNF	4
CDC37L1	11		KHNYN	4
UBE2W	11		NFAT5	4
PTPN4	11		TRIM71	4
TAOK1	11		XKR4	3
RORA	10		VPS37C	3
PCGF5	10		FAM73A	3
PEX5L	10		ARID3B	3
TNRC6B	10		DGKH	3
MAP3K2	10		TNRC6B	3
LCOR	10		ACVR1C	3
PAQR3	10		PARS2	3
NFAT5	10		CACNA1E	3
NCR3LG1	10		C1orf21	3
REV3L	10		DNA2	3
PFN2	9		KPNA6	3
CELF2	9		ZNF704	3
GOLGB1	9		USP44	3
MBNL1	9		RQCD1	3
RSBN1	9		YIPF6	3
TMEM170B	9		PAPPA	3
ATL3	9		ZNF429	3
CADM2	9		ZNF367	3
RAP2C	9		TGIF2	3
CPEB3	9		GRSF1	3
CREB1	9		JMY	3
BCL11B	9		WDFY4	3
NFIA	9		AGO4	3
POU2F1	9		TMEM35	3
POU6F2	8		GRIN2B	3
ANKRD52	8		PRTG	3
ROCK2	8		AP2B1	3
PTEN	8		POU2F1	3
ARID4B	8		SLC4A10	3
TP53INP1	8		CCNJ	3
CREB5	8		VSTM5	3
STK17B	8		FAM214A	3
SPRED1	8		DDI2	3
FAM63B	8		SKIL	3
CHD9	8		UHMK1	3
NFIB	8		GJC1	3
SUV420H1	8		LRIG2	3
RRAGD	8		ESRRG	3
PANK3	8		STOX2	3
BICC1	8		LIN28B	3
SCN1A	8		LRP2	3
VASH2	8		UCP3	3
UBN2	8		NLK	3
KMT2A	8		BICC1	3
FZD3	8		PDE12	3
MECP2	8		STRN3	3
SERF1A	8		GDF6	3
PTPRD	8		IGF1R	3
E2F7	8		IGF1	3
ZNF704	8		BZW1	3
ZNF800	8		AC051642.1	3
GPR137C	8		NCR3LG1	3
AGO1	8		ENAH	3
CNOT6	8		ENTPD1	3
ELK4	7		SOS2	3
CSRNP3	7		SOX6	3
NUFIP2	7		KCTD21	3
LCORL	7		PDZD9	3
SOCS6	7		PDE5A	2
PDCD1LG2	7		THRSP	2
EIF5A2	7		CD2AP	2
DDX5	7		TBPL1	2
RAB22A	7		GNL1	2
ZNF263	7		CCDC144A	2
RPS6KA3	7		TGFBR1	2
WDR26	7		CCDC7	2
BAI3	7		PARD6B	2
ALX4	7		CCND2	2
ZBTB18	7		TENM2	2
IKZF2	7		PAFAH1B2	2
C7orf60	7		GNA12	2
PLAGL2	7		CCDC6	2
PHLPP2	7		CD69	2
WDFY3	7		TFIP11	2
ATXN1	7		CEP85L	2
XRN1	7		PCDHA4	2
DYNC1LI2	7		CELSR1	2
XPO1	7		OTX1	2
TMCC1	7		CDKL2	2
IRF2BP2	7		PCDHA2	2
FSD1L	7		PCDHAC2	2
FYCO1	7		PCDHA11	2
ANKIB1	7		CDK5R1	2
MBNL3	7		PCDHA10	2
TBCEL	7		PCDHA5	2
CLOCK	7		PCDHA6	2
MYT1L	7		PCDHA7	2
ANKRD13C	7		SYNC	2
ZFPM2	7		PCDHA8	2
PHTF2	7		PCDHAC1	2
BMPR2	7		PCDHA3	2
MCC	7		TAOK1	2
RASA1	7		GPR39	2
BAHD1	7		PCDHA13	2
TENM1	7		CEACAM6	2
TMOD2	7		CDK19	2
RNF165	7		CD84	2
ZC3H12C	7		PCDHA12	2
USP46	7		PCDH1	2
FBXO28	7		TBC1D9B	2
STYX	7		SUCO	2
LANCL3	7		GOLT1B	2
CRIM1	7		GPCPD1	2
TRIM37	7		PCDH19	2
RUNX1T1	7		CDC34	2
ERBB4	7		PCDHA1	2
U2SURP	7		TAX1BP1	2
AC009113.1	7		HSPA1B	2
CD2AP	7		C14orf28	2
GLIS3	7		IBA57	2
C16orf52	7		NOL4L	2
SSX2IP	7		TRPM3	2
OXR1	7		HSPA4L	2
CCSER2	7		C17orf51	2
STC1	7		CACNG8	2
KMT2C	7		C18orf21	2
SAR1B	7		NLRC5	2
KLF12	7		NPL	2
CPEB2	7		TRIM13	2
EPHA5	7		TRAPPC8	2
EPHA7	7		C1GALT1	2
PRRG1	7		C1QL3	2
OTUD4	7		HOXB1	2
PTPRT	7		TPD52	2
SESN3	7		NOVA1	2
PURB	7		TTL	2
FGD4	6		NDUFA4	2
TGFBR2	6		TXNRD3	2
JOSD1	6		BRAF	2
JMJD1C	6		TWF1	2
TGOLN2	6		NEK3	2
AR	6		BRWD1	2
KPNA5	6		TTPAL	2
CAMK2N1	6		C12orf40	2
NCOA3	6		TTLL4	2
MON2	6		TSN	2
GAB1	6		IGF2BP1	2
ZBTB4	6		TTC31	2
G3BP1	6		IGDCC3	2
AMER2	6		NIPBL	2
ZBTB7A	6		TTBK2	2
MAP3K5	6		NKIRAS1	2
SHPRH	6		TOPORS	2
ZNF367	6		NFATC3	2
GJA1	6		TMCC3	2
ENPP5	6		NR6A1	2
MAPK1	6		TMEM211	2
ZFHX4	6		CA12	2
SON	6		TMEM178B	2
BNIP2	6		STARD13	2
KIAA1033	6		HEATR5A	2
SKIDA1	6		TMEM106B	2
MAP1B	6		HIPK2	2
KIF26B	6		CANX	2
ABL2	6		HIPK3	2
TRPS1	6		TMCC1	2
RBM26	6		CAPN6	2
PGAP1	6		TMA16	2
PRRG4	6		SEC23IP	2
FIGN	6		HCN3	2
ST8SIA2	6		OSGIN2	2
ST6GALNAC3	6		HAND1	2
MMP16	6		CAND1	2
INHBA	6		TMEM63B	2
EPHA4	6		OTUD7B	2
C9orf41	6		NSUN3	2
GPATCH2L	6		TNPO1	2
FRMD6	6		NT5DC1	2
ARHGAP31	6		C2orf48	2
WNK3	6		C3orf49	2
RFX3	6		NUDT3	2
DST	6		C9orf40	2
RFXAP	6		HLA-DQB2	2
ARHGAP12	6		NRIP3	2
LPP	6		TMEM63A	2
PLEKHA3	6		C6orf141	2
MAP3K1	6		C6ORF174	2
RLIM	6		HLA-DOA	2
SASH1	6		TMEM255A	2
ATAD2	6		C8orf46	2
PIGA	6		C8orf58	2
ITPRIPL2	6		C5orf30	2
LIMCH1	6		FAM222B	2
MKL2	6		LGR4	2
PPP3R1	6		FAM65B	2
ITGB8	6		DGKI	2
TMEM245	6		SCN8A	2
SBNO1	6		DIAPH2	2
PAPOLB	6		DIEXF	2
LPGAT1	6		PTPN18	2
DCUN1D1	6		PXT1	2
KCNK10	6		SBNO1	2
SYT14	6		FAM83A	2
ARID4A	6		SATB1	2
SPOPL	6		PTPRD	2
FAM9C	6		DLD	2
BBX	6		PURB	2
EIF4E2	6		DLL1	2
C1orf21	6		PVRL1	2
PPARGC1A	6		GCNT1	2
DOCK4	6		SCAI	2
PDIK1L	6		SFXN2	2
HIPK3	6		FGF18	2
ELAVL2	6		FER	2
PTPN3	6		SH3RF2	2
GXYLT1	6		PROM2	2
TBC1D9	6		DCAF7	2
MED12L	6		SH3BGRL2	2
RAPGEF2	6		DCLK1	2
EREG	6		SEH1L	2
HEG1	6		FBXW7	2
FAM169A	6		SEL1L	2
MIB1	6		PRR23A	2
FRYL	6		FBXO21	2
TCF4	6		SENP2	2
SNRK	6		FAM9B	2
FBXL17	6		FAM83F	2
MXD1	6		PTAFR	2
SERF1B	6		SEL1L3	2
TBC1D15	6		RUFY4	2
ZNF280B	6		SGK3	2
PTGFRN	6		RNF138	2
MBNL2	6		ESRRA	2
SEMA7A	5		ESRP1	2
FOXN3	5		EIF3K	2
ATG16L1	5		RNF214	2
KIAA1522	5		ERCC6	2
TNRC6C	5		RC3H2	2
DPYSL2	5		RECK	2
TRIM2	5		DNAH14	2
PIAS2	5		ELK4	2
KCTD20	5		E2F3	2
SLC17A6	5		ELMOD1	2
CCDC132	5		REV3L	2
KMO	5		RFX3	2
CCDC88A	5		EPHA7	2
NOVA1	5		EPG5	2
WEE1	5		EPB41L4B	2
SFMBT1	5		RIMKLB	2
SESTD1	5		RNF145	2
UEVLD	5		DTX2	2
PAPD5	5		RTP1	2
CCNG2	5		RAB11FIP2	2
PIKFYVE	5		DNMT1	2
NUTM2G	5		DOCK5	2
2007-09-01	5		RAB3B	2
LCLAT1	5		RACGAP1	2
WDR64	5		RAD51C	2
NPAS3	5		RORA	2
FGL2	5		FAM110C	2
FOXP2	5		RP11-108O10.8	2
TMEM194B	5		DUOX1	2
KLF7	5		EZH1	2
KIAA1024	5		RP11-500M8.7	2
NPAS2	5		DYNC1LI2	2
JAK1	5		DYNLL2	2
KDM2A	5		DYNLRB1	2
NPAT	5		RP11-176H8.1	2
SGMS2	5		DAAM2	2
KIAA0226	5		RP4-758J18.2	2
RSRP1	5		PISD	2
ISM2	5		CNNM2	2
DAB2	5		CNOT2	2
SEC23A	5		CNTN4	2
APCDD1	5		PIK3C2G	2
LDLR	5		SNED1	2
SALL1	5		CNTRL	2
VANGL1	5		GALNT7	2
TNIK	5		FGF2	2
DOK6	5		COL12A1	2
CASD1	5		GAS8	2
CAPRIN1	5		GALNT1	2
FAM60A	5		GABPB2	2
SH3BGRL2	5		PLAG1	2
KATNAL1	5		SMC1A	2
CD69	5		G3BP2	2
ASF1A	5		SMARCAD1	2
USP3	5		FZD6	2
USP31	5		COIL	2
RORB	5		PHLDB2	2
MIER3	5		GK	2
RXFP1	5		PEG10	2
PCDHAC1	5		SRSF11	2
SHOC2	5		CHMP2B	2
TXNIP	5		PFKFB4	2
FGF9	5		PGRMC1	2
KIAA1958	5		CLASP2	2
UBR5	5		CNKSR3	2
TNKS2	5		CLDN12	2
FMNL3	5		GAS2L3	2
SLC16A6	5		CAPRIN2	2
KIAA1524	5		SOX4	2
KRAS	5		GATM	2
NTN4	5		SOS1	2
KCNH8	5		CMKLR1	2
SH3PXD2A	5		CMTM4	2
FMR1	5		SOGA1	2
ASXL2	5		CPEB1	2
CEP192	5		PHF19	2
PGM2L1	5		SLC15A2	2
FICD	5		SMAD7	2
UNKL	5		SLC25A37	2
PARP8	5		CUX2	2
CAMSAP2	5		PPP1R15B	2
RNF145	5		PPP1R2	2
VLDLR	5		SLC25A12	2
FOXG1	5		SLC24A3	2
PDGFRA	5		FNDC3B	2
DPP8	5		FKBP1B	2
DCX	5		PPM1A	2
SLAIN2	5		CYP26B1	2
RNF217	5		CYP27C1	2
LONP2	5		FIGN	2
ZDHHC9	5		CYP2R1	2
ZC3H6	5		CYP4F2	2
PON2	5		PPWD1	2
SMOC1	5		FGF7	2
RAPGEF4	5		PDZD2	2
ZFP91	5		CYB561D1	2
HBP1	5		CSPP1	2
MICB	5		SIGLEC14	2
HABP4	5		FXR1	2
ZFHX3	5		FUT9	2
EFCAB14	5		PNPLA6	2
C2orf69	5		FRS2	2
MAP3K9	5		SLC5A9	2
MARCH8	5		FRAS1	2
RASSF2	5		PPP1R11	2
STXBP5L	5		CSF1	2
TET1	5		SMAD2	2
PPP1R9A	5		CTDSPL	2
ICE2	5		CTDSPL2	2
MYO9A	5		SLC35D2	2
GULP1	5		PPARGC1A	2
SLITRK3	5		SLC35B3	2
CPEB4	5		PPARGC1B	2
PTCH1	5		FNTA	2
RBM25	5		SLC2A2	2
NCOA7	5		FOXP2	2
ERAP1	5		KMT2C	2
GABRA1	5		LYRM4	2
ZC3H7B	5		VTI1B	2
NBEA	5		ZNF681	2
BNC2	5		ZC3H7B	2
C18orf25	5		ATP1B1	2
CSNK1A1	5		KNSTRN	2
HLF	5		ZYX	2
RAB30	5		ACVR2A	2
HMGA2	5		VWDE	2
ESR1	5		ATP13A4	2
CNOT4	5		VTCN1	2
PPP2R2A	5		KCTD16	2
PPP1R15B	5		ATP4B	2
BHLHE41	5		WAPAL	2
ETV1	5		AKAP11	2
SYBU	5		KCNT1	2
CREBRF	5		ATP13A3	2
PPWD1	5		ZNF620	2
GNAQ	5		ZNF616	2
TAOK3	5		ATL2	2
BNIP3L	5		ATG7	2
BDP1	5		MLXIP	2
MFAP3L	5		MASP1	2
FAM219B	5		ZNF655	2
C14orf28	5		MTO1	2
MBD5	5		IST1	2
HECTD2	5		ZNF721	2
AC130352.1	5		APLP2	2
NAA30	5		MGAT4A	2
NABP1	5		ALCAM	2
MFSD6	5		LRRC49	2
GLRA3	5		KIF1C	2
TANC1	5		KRT222	2
SLC36A4	5		ATPAF1	2
ATRN	5		ZNF341	2
BRWD3	5		ITPR2	2
IKZF4	5		XKR8	2
YTHDC1	5		ZBTB44	2
REST	5		ACP2	2
CYBRD1	5		ITGA7	2
NEURL1B	5		VPS4A	2
GPR6	5		MTMR3	2
SLC46A3	5		LRRFIP1	2
GOLGA1	5		ZNF697	2
GRIN2A	5		ACSM2B	2
NHLRC2	5		ZCCHC9	2
ZNF827	5		VSIG10	2
XPO4	5		AL136115.1	2
ZNF711	5		ZDHHC16	2
SLC40A1	5		ARMC7	2
MOB3B	5		KL	2
PLAG1	5		ARHGAP8	2
PRTG	5		ADPRH	2
YES1	5		ADRB2	2
ZNFX1	5		MAP2K1	2
PRR14L	5		ARHGEF38	2
SRGAP3	5		XYLT1	2
NDEL1	5		ARSI	2
GPR158	5		MAP2K4	2
BRMS1L	5		AGFG1	2
IGF2BP1	5		KCNA2	2
SLC35E2	5		AFF2	2
ZBTB33	5		MAP1A	2
ABCA1	5		ZNF536	2
STIM2	5		ARL8B	2
MLLT6	5		MAP3K1	2
BRWD1	5		XPO4	2
ZBTB44	5		ZNF486	2
PROX1	5		AGBL3	2
SLC6A5	5		KLF4	2
NEDD4L	5		ARL3	2
PKD2	5		ZNF506	2
MTF2	4		ARL4A	2
ELK3	4		ARL10	2
ST3GAL1	4		AGO1	2
STAG2	4		ADAMTS3	2
SERTAD2	4		ZBTB42	2
DIP2A	4		KLHL5	2
MED17	4		MSL2	2
SCN3A	4		MAP4K3	2
FBXO48	4		MAP3K9	2
MKRN1	4		WDR90	2
SP3	4		KLHL3	2
ARHGAP29	4		MAFK	2
SOX4	4		MMD	2
MEF2A	4		ARHGAP5	2
SUZ12	4		ZNF479	2
SSH2	4		ZNF347	2
DNAJA2	4		MNT	2
CCL1	4		MOAP1	2
ELAVL4	4		YWHAB	2
SPTY2D1	4		YTHDC1	2
FASTK	4		ASXL2	2
L3MBTL1	4		MRS2	2
FBXO32	4		MRPL43	2
STRBP	4		YPEL5	2
RAB10	4		KCNJ2	2
MOSPD2	4		ASH1L	2
FBXL5	4		ARG2	2
CCDC144NL	4		ZFP90	2
TRIP11	4		ZNF844	2
C10orf76	4		ZNF843	2
OTUD6B	4		UROS	2
SRGAP1	4		MET	2
STK38	4		ZFP62	2
STK38L	4		USP6	2
ARHGEF11	4		LMO7	2
TRDN	4		USP45	2
SRSF10	4		ANP32E	2
LAPTM4A	4		ANLN	2
MTDH	4		NAA30	2
BTBD3	4		MEDAG	2
STAT3	4		AC105020.1	2
SPRY3	4		ABI2	2
EPAS1	4		MCOLN2	2
ERI1	4		MZT1	2
ONECUT2	4		AP1G1	2
MSR1	4		MEIS1	2
C11orf87	4		AMER1	2
LAMP3	4		ULK3	2
FAT4	4		MEOX2	2
EMR2	4		KIAA1958	2
CCDC171	4		UNC80	2
LNPEP	4		MYT1L	2
FAM76B	4		ZFYVE26	2
NEK9	4		BAI3	2
DYRK2	4		BCAT1	2
E2F1	4		LMBR1L	2
TMEM33	4		VCL	2
FAM129A	4		MYB	2
SLC7A11	4		LATS1	2
SLC16A10	4		ZNF736	2
CAMK4	4		MBD2	2
TMEM26	4		MFHAS1	2
SLC12A2	4		MYBL1	2
TIMP3	4		LDLR	2
C4orf46	4		NAA25	2
SLC11A1	4		MECP2	2
ATXN7L1	4		BBS4	2
TMEM64	4		UQCC1	2
ASH1L	4		ZSWIM5	2
SLAIN1	4		LEPREL1	2
MAN1A2	4		LEPROTL1	2
NCOA2	4		NBEA	2
FAM110C	4		ANK3	2
FAM126B	4		BEND3	2
ATG2B	4		LBH	2
CACUL1	4		ZNF776	2
ATP11B	4		KIAA0513	2
SLC35A3	4		ANKS1A	2
LRRD1	4		ZKSCAN5	2
FAM199X	4		ZNF773	2
SLC25A27	4		LRRC23	2
CALD1	4		ZNF763	2
NHLH2	4		LBR	2
NFIC	4		ZSCAN22	2
NELL2	4		FIBIN	1
TLK1	4		FHAD1	1
AZIN1	4		FICD	1
LUZP2	4		FHIT	1
TLE1	4		KLF13	1
DPYSL5	4		FUZ	1
NF1	4		KIAA1377	1
ATG12	4		KLF12	1
FAM222B	4		FGFBP3	1
RYBP	4		GABPB1	1
FAM168A	4		FGF20	1
NEUROG2	4		KIAA1210	1
FAM179B	4		GABARAPL1	1
CBFB	4		FGF23	1
NAA25	4		G6PC3	1
TBL1X	4		KIAA1279	1
EYA1	4		KIAA1324	1
BCL2L2	4		KIAA1462	1
C1orf141	4		FGF9	1
SNX16	4		KIAA1524	1
SLC44A1	4		FGFR1	1
EIF4E	4		FZD4	1
TANC2	4		KIAA1432	1
C3orf67	4		FZD10	1
SGTB	4		FYN	1
EZH1	4		FXYD6	1
MCTP1	4		FGFR2	1
MDM4	4		FXR2	1
SOBP	4		FGL2	1
LGI2	4		G2E3	1
CBLN2	4		FNIP2	1
SGIP1	4		KIF14	1
NUPL1	4		KIF3C	1
CBX5	4		FOXO4	1
MYBL1	4		KIF15	1
FAM78A	4		FOXO3	1
MAPRE1	4		FOXO1	1
BIRC6	4		FNDC3A	1
NR4A2	4		KIF16B	1
MAP3K7	4		KIF26B	1
ASAP1	4		FOXK1	1
SMG1	4		KLHL2	1
TEAD1	4		FLNA	1
CAPRIN2	4		FNIP1	1
MAPK8	4		KIDINS220	1
ARX	4		FOXJ3	1
MASTL	4		KIF23	1
F3	4		KIF17	1
TNKS1BP1	4		FOXJ2	1
EFR3A	4		KIF1B	1
LIMA1	4		FOSL1	1
MARCH5	4		FOXD4L6	1
LHX9	4		KIF18B	1
EZH2	4		FOXD4L3	1
ARPP21	4		FOXD2	1
CASK	4		FOSL2	1
TCF12	4		KIF24	1
SMURF2	4		FSD2	1
SKOR1	4		KIAA1549	1
CARF	4		FIGNL1	1
RNF6	4		KLC1	1
USP6	4		FJX1	1
KCNB1	4		FUT8	1
ANK2	4		FUT4	1
PGBD2	4		FNDC5	1
PPP4R4	4		FUT1	1
GBP1	4		FLOT2	1
FYN	4		FLRT3	1
CELF1	4		KIT	1
PPP4R1	4		FPGT-TNNI3K	1
DAZAP2	4		FLVCR1	1
KCNA1	4		KIF5A	1
ZMYM2	4		KIF6	1
PPP3CA	4		FRYL	1
AHCYL2	4		FRY	1
RCOR1	4		FRMD5	1
AFF2	4		FREM1	1
CSF1	4		KIF5C	1
VPS13A	4		KIF5B	1
VPS13B	4		KIAA2018	1
R3HDM1	4		FLVCR2	1
GJA3	4		FRAT2	1
ZBTB34	4		FNBP1	1
YOD1	4		KLC2	1
PRDM10	4		FLT1	1
ANKRD36C	4		LACTB2	1
CDCA7	4		F7	1
UNK	4		F5	1
HECA	4		EZH2	1
RABGAP1L	4		KRTAP1-1	1
PDGFD	4		EYA4	1
FNBP1L	4		KRTAP4-3	1
ZBTB21	4		EVX2	1
RBPJ	4		L3MBTL1	1
ZBTB10	4		FAM114A1	1
ZAK	4		EXT2	1
CDK6	4		EXT1	1
RC3H2	4		EXOSC9	1
USP28	4		EXOC8	1
HP1BP3	4		LALBA	1
ANKRD17	4		LAMA4	1
PPARA	4		FANCI	1
ACOT11	4		EYA1	1
ZNF516	4		FAM133B	1
USP47	4		FAM168A	1
ZNF512B	4		FAM167A	1
PPP6R2	4		FAM162B	1
FXR1	4		KRT76	1
PRDM16	4		FAM160B2	1
PKN2	4		FAM150B	1
FRMD4A	4		FAM136A	1
DACH2	4		F8	1
RAB5B	4		FAM134A	1
CFL2	4		FAAH2	1
FRMD4B	4		FAM132B	1
GCLM	4		FAM131B	1
PIP4K2A	4		FAM127B	1
XIAP	4		KRT85	1
FRS2	4		FAM122A	1
YIPF4	4		FAM117A	1
ADAMTS6	4		EVC2	1
AKAP10	4		FAM135A	1
FRZB	4		EPT1	1
HNRNPU	4		LARGE	1
AL137003.1	4		LARP1	1
ZNF2	4		LARP7	1
RFX7	4		LAT	1
RAB8B	4		ERC1	1
GDNF	4		LATS2	1
CYP26B1	4		EXO5	1
RACGAP1	4		ERAL1	1
CMTR2	4		ERGIC1	1
ADAMTS5	4		EPS15L1	1
FOXL2	4		EPO	1
CNTN3	4		LCA5	1
JARID2	4		EPB41L5	1
CNOT7	4		LEF1	1
PPP1R3B	4		EPB41L3	1
CEP350	4		EPB41L1	1
JADE1	4		ERBB2IP	1
RAD21-AS1	4		ESR1	1
RAB27B	4		LAMP1	1
ZNF280C	4		EVA1C	1
ZNF264	4		ETV6	1
PKNOX1	4		LAMP3	1
ITPR1	4		ETV3	1
AKAP11	4		ETNK1	1
Y50D4B.3	4		ESYT3	1
CSNK1G3	4		ERCC2	1
RECK	4		ESR2	1
WASL	4		ERCC3	1
RIMBP2	4		ESPL1	1
REEP1	4		ESCO1	1
ZNF24	4		ERLIN2	1
ITGA8	4		ERICH4	1
REEP3	4		ERICH3	1
CXXC4	4		ERI1	1
CEP97	4		KRIT1	1
PSD3	4		LANCL3	1
KIAA2022	4		KIAA1109	1
ZDHHC17	4		KLHDC4	1
ZDHHC15	4		KLHDC8B	1
KIAA1671	4		FBXO11	1
RUNX2	4		FBXL5	1
PRUNE2	4		FBXL19	1
GRIA2	4		FAXDC2	1
CLCN3	4		FAM169B	1
CUL3	4		FAR1	1
POLQ	4		FBXO30	1
GALNT13	4		KLHL12	1
SACS	4		GCLC	1
ZNF805	4		FAM91A1	1
CORO2B	4		FAM8A1	1
PBRM1	4		FAM83H	1
DDI2	4		KLHL20	1
GNS	4		KLHL25	1
CROT	4		FASN	1
ZNF738	4		FCGRT	1
UBE2G1	4		FGF1	1
UBE2J1	4		FGD6	1
CUX1	4		FGD3	1
ABHD13	4		KLF6	1
ZSCAN20	4		FEM1C	1
KLHL2	4		KLHDC1	1
DHX36	4		FDX1	1
FCHO2	4		FBXO27	1
CCNJ	4		FCHSD2	1
TSPAN9	4		FBXO3	1
GPR157	4		FCAMR	1
KLF3	4		FBXW8	1
FEM1B	4		FBXO7	1
ZXDA	4		FBXO42	1
CCNT2	4		FBXO33	1
TXLNA	4		KLHDC10	1
GPCPD1	4		FAM81A	1
RASA2	4		FCRL2	1
SAMD8	4		FAM195A	1
RASGEF1A	4		KLHL31	1
GPBP1	4		KPNA1	1
PAWR	4		FAM208B	1
ABCD2	4		KPNA3	1
ICK	4		FAM203B	1
TULP4	4		FAM203A	1
TUSC2	4		KPNA4	1
RASAL2	4		FAM221A	1
CPSF6	4		FAM196A	1
GPM6A	4		KMT2D	1
DENND5B	4		KRI1	1
RANBP3L	4		FAM193B	1
PCDH9	4		FAM189A2	1
GABPB1	4		FAM189A1	1
ZFYVE26	4		FAM185A	1
ZFYVE9	4		FAM182B	1
AGTR2	4		FGF10	1
GAREM	4		FAM19A2	1
KDM7A	4		FAM46A	1
GNAI1	4		FAM179B	1
GRM5	4		FAM76A	1
UGT1A8	4		FAM73B	1
PCNX	4		KLK10	1
HAS2	4		FAM71F2	1
DEDD	4		FAM57B	1
PCNP	4		KLK13	1
KDM5B	4		FAM20B	1
RPS6KA2	4		FAM49A	1
PTPDC1	4		KLHL42	1
ZBTB37	4		FAM3C	1
ZNF720	4		FAM26E	1
PTBP3	4		FAM24A	1
KIAA1244	4		KLRC2	1
FJX1	4		KLRD1	1
ANKRD50	4		FAM227A	1
KIAA1147	4		KLRK1	1
ZFX	4		FAM49B	1
GTPBP10	4		HLA-DOB	1
AP1G1	4		HMGCS1	1
POFUT1	3		HMGA1	1
NACC2	3		HMCN1	1
POU6F1	3		HMBOX1	1
CLLU1	3		HLF	1
CTTNBP2	3		ITGA5	1
CMC1	3		KATNA1	1
RALBP1	3		HLA-DPA1	1
PPIG	3		HNRNPA1	1
EFCAB1	3		ITGA9	1
MYRF	3		ITGAV	1
MUM1L1	3		HK2	1
POU2F2	3		HIVEP2	1
RASGRP3	3		HIST1H4E	1
NAPG	3		ITGB8	1
RAD50	3		ITPA	1
EFNA3	3		HLA-F	1
POLR1A	3		HOMER2	1
POLK	3		ISLR	1
POLR3G	3		HOXA9	1
SMIM14	3		HOXA2	1
C2CD4A	3		HOXA13	1
PPARGC1B	3		HOXA11	1
EIF2AK2	3		HOXA10	1
C1orf27	3		HOOK3	1
RANBP2	3		ITGA3	1
RANBP9	3		HOOK1	1
RAD52	3		HNF4A	1
N4BP1	3		ISY1	1
CTSS	3		ITFG3	1
PPHLN1	3		HNRNPUL2	1
CTD-2368P22.1	3		HNRNPUL1	1
SMOC2	3		ITGA2	1
SMEK2	3		HNRNPH2	1
NAA50	3		HIF1A	1
NAPEPLD	3		ISM2	1
COLEC12	3		HAUS3	1
CRY2	3		HIGD1A	1
PRLR	3		JARID2	1
ENPEP	3		KAL1	1
PTCHD1	3		KALRN	1
COMMD6	3		KANK1	1
PTGER3	3		EOGT	1
PRKAR2B	3		HCLS1	1
SPTLC2	3		JADE2	1
C10orf40	3		HBS1L	1
PTH	3		HDC	1
COPS2	3		HAS3	1
PRKAR2A	3		HAPLN1	1
MRPL20	3		KAT2B	1
MS4A1	3		H3F3A	1
PRKACB	3		H1FNT	1
PTP4A1	3		GYPE	1
MSI2	3		GCHFR	1
CREBBP	3		HCFC2	1
PPP2R5E	3		HEG1	1
PTGS2	3		HOXC11	1
MMS22L	3		HID1	1
SSR3	3		HIBADH	1
SSR1	3		HHIPL2	1
CPEB1	3		HGS	1
SSBP2	3		HEXIM1	1
CPNE3	3		HES2	1
EPHA3	3		JAG1	1
SRSF7	3		HELZ	1
C10orf107	3		IYD	1
PTBP2	3		HECW2	1
PRR16	3		HECTD4	1
C12orf36	3		HECTD1	1
SRSF12	3		HEATR6	1
COX8C	3		HDLBP	1
SRSF1	3		HDDC3	1
PRR15	3		IZUMO2	1
PSD	3		HEPHL1	1
MOG	3		INTU	1
CR1	3		IPCEF1	1
PTAR1	3		IKBKB	1
CPNE4	3		INTS2	1
CNGB3	3		IHH	1
CRK	3		IGSF1	1
PPP1R21	3		IGFBP4	1
PPP1R1C	3		INTS4	1
RAB3B	3		INSR	1
CSNK2A2	3		INTS7	1
CNKSR2	3		INPPL1	1
SNX8	3		IGFBP1	1
SNX5	3		IP6K1	1
CSMD3	3		IP6K2	1
EIF4G2	3		IFT27	1
MEF2D	3		IFT22	1
PPP1R10	3		IFT172	1
SNX27	3		IRX1	1
SNX25	3		INTS6	1
RAB8A	3		IL31	1
MYO1D	3		INF2	1
PPM1G	3		INADL	1
SNTB2	3		INA	1
EIF2S3L	3		IMPG1	1
PPP1R12B	3		ILDR2	1
PVRL3	3		INO80B-WBP1	1
MTCH2	3		IL6R	1
COL4A1	3		IKBKE	1
PTPRG	3		INO80C	1
MTFR2	3		IFRD1	1
SPAST	3		IL1RL1	1
MTMR4	3		IL18R1	1
SPAG16	3		IL17RD	1
SP9	3		IL17RA	1
RAB11FIP5	3		INPP5F	1
PRDM1	3		IL15	1
RABGAP1	3		IKZF3	1
PPP6C	3		IL4R	1
MTSS1	3		IRF4	1
C16orf87	3		IFRD2	1
SOX6	3		IQSEC3	1
MTURN	3		HSPA12A	1
CSDE1	3		HSF5	1
COBLL1	3		IRAK1BP1	1
SORL1	3		HSF2	1
PUM2	3		IRAK2	1
CDC40	3		IPPK	1
RRN3	3		IRF2	1
DCUN1D3	3		IPO9	1
DDIAS	3		HSCB	1
PDE4DIP	3		HRSP12	1
RP1-228P16.5	3		HPSE	1
NTRK3	3		HPS5	1
RPA2	3		HOXC8	1
NUCKS1	3		IRGQ	1
CAV2	3		GXYLT2	1
RP11-481A20.11	3		HSDL2	1
DDX3X	3		IPO7	1
SHC4	3		IPMK	1
RPRD1A	3		IFI44L	1
SGMS1	3		IPO4	1
SGCD	3		IFFO1	1
DNAJC16	3		IER3IP1	1
NUTM2D	3		ID4	1
DENND1B	3		ICK	1
PCDHB4	3		IQGAP1	1
DNAJB9	3		IAPP	1
RREB1	3		IRS1	1
PHACTR2	3		IPO8	1
PDE10A	3		HYOU1	1
SIK1	3		HVCN1	1
NEUROD1	3		HUNK	1
RNF38	3		HTR3B	1
RNF8	3		HTR2A	1
NRBP1	3		HTATIP2	1
NRCAM	3		ICAM2	1
PGBD5	3		GGA3	1
NRIP1	3		GINS3	1
RP11-108K14.4	3		GINS2	1
CAPS2	3		GIMAP6	1
NT5C3L	3		KDELR2	1
DCAF7	3		GIGYF1	1
SETBP1	3		GID4	1
NRIP3	3		GYLTL1B	1
NRP1	3		GGT7	1
DCAF8	3		GJB7	1
PER2	3		GGA2	1
DCBLD2	3		GFRAL	1
CDKN1A	3		GFAP	1
NRXN3	3		GEMIN8	1
SHISA9	3		GEMIN2	1
NSUN3	3		KDM2A	1
PDZD11	3		GDPD5	1
SIK2	3		GHR	1
P4HA2	3		GLRB	1
RRM1	3		GNAI3	1
OSBPL8	3		KCTD13	1
OSM	3		GMPS	1
RUNX3	3		GMNC	1
DLGAP2	3		GLYATL1	1
DLG2	3		KCTD20	1
PAX3	3		GLT1D1	1
CCDC50	3		GJA1	1
SAMD12	3		GLRX5	1
OSBPL5	3		GJB4	1
OXSR1	3		GLP1R	1
RUNDC3B	3		GLIPR1L2	1
SDC2	3		GLCE	1
SAMD4A	3		KCTD7	1
PAFAH1B2	3		KCTD8	1
DIP2C	3		KDELC1	1
PARP6	3		GDF2	1
DHFR	3		GLS2	1
SAV1	3		KIAA0430	1
PAPPA	3		KDM3B	1
DICER1	3		GANC	1
SCN2A	3		KDSR	1
CCDC6	3		GAN	1
RTKN2	3		KIAA0087	1
RRP1B	3		KIAA0247	1
CCDC113	3		KIAA0408	1
CCDC117	3		GAREM	1
SERP1	3		GALNT4	1
DMXL2	3		GAS2	1
RSBN1L	3		GALNT15	1
RSF1	3		KIAA0753	1
PCDH20	3		GALNT10	1
PCDH15	3		GALNS	1
RUNX1	3		GALM	1
SEPSECS	3		GADD45A	1
CELF5	3		GABRA4	1
SENP1	3		GALNT6	1
RTN1	3		GATSL3	1
PBX3	3		GNPDA1	1
CD44	3		GCNT4	1
SEMA6D	3		GCNT2	1
RUFY2	3		INO80	1
OPHN1	3		GCKR	1
DERL2	3		HCN4	1
DMRT3	3		GCH1	1
DMRT2	3		GAP43	1
CCDC126	3		KDM5D	1
CD274	3		KDM5B	1
RELN	3		KDM6A	1
SLC8A1	3		KDM7A	1
E2F2	3		GATAD2B	1
RBMS1	3		GATA3	1
PLEKHF2	3		KDM8	1
RBMS3	3		KDR	1
CXCL6	3		GAS2L2	1
NEGR1	3		GBA2	1
SLC5A3	3		KCNC4	1
CHURC1	3		GPR64	1
C7orf43	3		KCNAB1	1
C5orf30	3		GRIK1	1
RC3H1	3		GRID2	1
PAK6	3		KCNC1	1
SLC4A7	3		GRIA4	1
NEUROG1	3		GREB1L	1
RCHY1	3		GRM2	1
SLC44A5	3		KCNC2	1
CYLD	3		GRM4	1
PLA2G12A	3		GPX2	1
NFATC2	3		GPSM1	1
RNF216	3		KCND3	1
NETO2	3		GPRC5A	1
NCOA1	3		GPR89B	1
NBL1	3		GPR89A	1
CTTNBP2NL	3		KCNS2	1
PNLIPRP3	3		GRAP2	1
C2orf88	3		GSTCD	1
NCAM1	3		GVQW1	1
SMAD5	3		GTPBP2	1
SMAD4	3		KATNAL1	1
NCAM2	3		GTPBP10	1
NCEH1	3		GTF3C3	1
CXCL14	3		GTF2IRD2B	1
PMEPA1	3		GTDC1	1
C9orf40	3		GRK7	1
PLXNC1	3		KATNBL1	1
PLS1	3		GPR63	1
RBM20	3		GSG1L	1
RBM27	3		GSG1	1
SLFN5	3		GSE1	1
CIT	3		KBTBD2	1
RBM33	3		GRTP1	1
NDC1	3		GRM7	1
CIR1	3		KCNA1	1
RBM46	3		GSTM2	1
EDEM3	3		GOLGB1	1
PI15	3		GPR75-ASB3	1
NFATC3	3		KCNMB4	1
CALU	3		KCNN3	1
CAMK2A	3		GPALPP1	1
RICTOR	3		GP6	1
SLC19A2	3		GP5	1
SLC17A8	3		GORASP1	1
RIMS1	3		KCNK9	1
CERCAM	3		GOLPH3L	1
SLC16A9	3		KCNK10	1
PIEZO2	3		GOLGA6L6	1
CEP85L	3		GOLGA6L2	1
RHOC	3		GOLGA6L1	1
CAMK2G	3		GOLGA3	1
PHKB	3		GOLGA1	1
RND3	3		GNS	1
CAMK2N2	3		GABRA3	1
CEP170	3		KCNN4	1
DPY30	3		GPR107	1
RNF128	3		KCNH4	1
CEP104	3		KCNH6	1
DBN1	3		GPR61	1
PHACTR4	3		KCNH7	1
NPIPA7	3		GPR26	1
NKX6-1	3		GPR173	1
REPS2	3		GPR158	1
REV1	3		KCNMB1	1
PKD2L1	3		KCNIP3	1
SLC35D1	3		KCNQ5	1
CA10	3		GPM6A	1
PITX2	3		GPLD1	1
NIPA1	3		KCNJ10	1
CYP2U1	3		GPATCH2L	1
CAB39	3		KCNJ11	1
SLC22A23	3		KCNJ6	1
SLC30A7	3		KCNJ9	1
RASL11B	3		GPR111	1
NMNAT1	3		BORA	1
CACNB4	3		DESI1	1
NOB1	3		BRWD3	1
SLC25A36	3		BRPF3	1
NOL4	3		BRIP1	1
CYS1	3		BRD7	1
RGL1	3		BRD2	1
CHD5	3		BRCA1	1
NPAP1	3		BPIFC	1
RHOBTB1	3		BPIFB6	1
NKIRAS1	3		BTAF1	1
KLHL20	3		BPGM	1
KIAA2018	3		BTBD18	1
TWF1	3		BOD1L1	1
APPBP2	3		BOD1	1
APPL2	3		BNC2	1
KIF3B	3		BMPR1A	1
KIF5A	3		BMP3	1
TTLL7	3		BMP1	1
ARAP2	3		BLOC1S5-TXNDC5	1
KL	3		BIN2	1
FEM1C	3		BICD1	1
STOM	3		BPHL	1
ARFIP1	3		BTRC	1
BVES	3		C14orf37	1
KSR2	3		C14orf1	1
TRPA1	3		C12orf55	1
KCNIP4	3		C12orf4	1
TRIM66	3		C10orf85	1
TRIM9	3		C10orf32-ASMT	1
KRT23	3		C10orf2	1
TRIP10	3		C10orf11	1
FBXW11	3		C10orf105	1
ARHGEF10	3		BSDC1	1
ARHGAP24	3		BUB1	1
KPNA3	3		BFAR	1
KMT2E	3		BTNL2	1
TSC22D2	3		BTN1A1	1
TSG101	3		BTLA	1
TSHZ3	3		BTG3	1
UBC	3		BTG2	1
TRIQK	3		BTF3	1
UNC79	3		BTBD9	1
KIAA1715	3		BTBD7	1
UBR3	3		BTBD3	1
UBXN7	3		BZRAP1	1
KDM6B	3		ATXN7L3	1
ANO5	3		B3GALNT1	1
KIAA0430	3		AZIN1	1
UHRF2	3		AZGP1	1
KIAA0513	3		AXL	1
KCNN2	3		AXIN2	1
KCNMA1	3		AWAT2	1
USP10	3		AWAT1	1
USP13	3		AVPI1	1
KCNJ16	3		AVL9	1
TMED7-TICAM2	3		BHLHE41	1
UFSP2	3		ATXN7L3B	1
KIAA1432	3		B3GAT2	1
TRIM33	3		ATXN7L1	1
UBE2B	3		ATXN1L	1
UBE2D1	3		ATXN1	1
UBE2D2	3		ATRIP	1
APBB2	3		ATP8B4	1
ANTXR2	3		ATP8B2	1
KIAA1456	3		ATP8A2	1
TYW5	3		ATP8A1	1
KIAA1429	3		ATP7A	1
AP1S2	3		AVIL	1
FIBIN	3		BCAP29	1
KIAA1191	3		C15orf53	1
UBE3C	3		BEST1	1
FIGNL1	3		BCL9	1
AP4E1	3		BCL2L2	1
LPIN2	3		BCL2L14	1
LIN54	3		BCL2L11	1
TMPO	3		BCL2	1
LMBR1L	3		BCL11B	1
LMLN	3		BCL11A	1
TMEM87B	3		B3GALT1	1
LMOD3	3		BCAR3	1
FAM47E-STBD1	3		B3GALT2	1
TMEM56	3		BBX	1
TMEM50B	3		BBC3	1
TMEM50A	3		BASP1	1
LONRF1	3		BARX2	1
FAM46A	3		BAP1	1
LOX	3		BAK1	1
KRT76	3		BAHD1	1
TMEM200C	3		B4GALT5	1
LRRCC1	3		B4GALT2	1
TMEM123	3		BHLHE22	1
TMEM127	3		BCCIP	1
TMEM132B	3		C9orf47	1
LRRC55	3		CACUL1	1
ASXL3	3		CACNA2D4	1
TMEM178B	3		CACNA2D1	1
FAM45A	3		CACNA1F	1
LRP2	3		CABP7	1
ATG2A	3		CAB39L	1
LRP12	3		CAB39	1
FAM22F	3		CAAP1	1
TMEM263	3		CA13	1
LIFR	3		C6orf106	1
TMEM154	3		C9orf72	1
TRAF3	3		CALB1	1
TMX1	3		C9orf114	1
LEF1	3		C8orf88	1
TP63	3		C8orf86	1
ARL4A	3		C8orf4	1
LATS2	3		C7orf49	1
TOX	3		C7	1
ARL1	3		C6orf223	1
LEMD3	3		C6orf136	1
TRERF1	3		C15orf39	1
TRHDE	3		C9orf96	1
FAT3	3		CASR	1
FBN2	3		CBX4	1
L3MBTL3	3		CBX2	1
TRIM3	3		CBX1	1
ARL10	3		CBWD5	1
TNPO1	3		CBLN2	1
USP38	3		CBLB	1
LHX8	3		CBL	1
TNFRSF10D	3		CBFA2T3	1
TNFRSF21	3		CAV2	1
TNFSF10	3		CAD	1
TOX3	3		CAST	1
ARPC5	3		CADM1	1
TMX3	3		CASP5	1
ARMCX3	3		CASK	1
TOM1L2	3		CARHSP1	1
TOMM20	3		CARD10	1
TOMM70A	3		CAPZA2	1
TOP1	3		CAPRIN1	1
TOPORS	3		CAMTA2	1
ARPP19	3		CAMK2N1	1
HN1	3		CALM2	1
HGF	3		C5orf58	1
GLCCI1	3		CAV1	1
GJC1	3		C19orf12	1
HIPK1	3		C1orf220	1
ZNF362	3		C1orf204	1
ACTR3	3		C1orf147	1
HIRA	3		C1orf143	1
HIVEP2	3		C1orf111	1
GIN1	3		C1orf106	1
HLTF	3		C19orf82	1
HMBOX1	3		C19orf73	1
ADAM22	3		C19orf55	1
HMGB1	3		C6orf132	1
ZFYVE16	3		C19orf38	1
ADHFE1	3		C20orf194	1
ANKRD12	3		C17orf59	1
ZIC1	3		C17orf112	1
HPS5	3		C17orf102	1
GATAD2B	3		C16orf72	1
ZKSCAN1	3		C16orf71	1
GGNBP2	3		C16orf62	1
HOXC8	3		C16orf58	1
ZNF250	3		C15orf62	1
HOXB8	3		ATP6AP1	1
ZNF124	3		C19orf40	1
GDA	3		C2orf15	1
ADAMTS3	3		C5orf27	1
HNRNPA3	3		C5orf20	1
ZNF507	3		C4orf26	1
GBF1	3		C4orf17	1
GOLGA8F	3		C3orf70	1
HFM1	3		C3orf58	1
GUCY1A2	3		C3orf27	1
GNPDA1	3		C3orf18	1
GNPNAT1	3		C2orf50	1
ZNF76	3		C1QTNF2	1
HAPLN1	3		C2orf42	1
GOLGA7	3		C1R	1
ZNF644	3		C2CD3	1
GREB1L	3		C22orf46	1
ABCE1	3		C22orf39	1
GRAMD1B	3		C22orf31	1
GRAMD1A	3		C22orf29	1
GPR85	3		C21orf49	1
GPHN	3		C21orf2	1
GOLGA6L4	3		C20orf24	1
HCFC2	3		C20orf202	1
HS3ST5	3		C15orf40	1
HERC3	3		C2orf43	1
HERC1	3		ADCYAP1R1	1
ZNF521	3		AGO3	1
ZNF532	3		AGBL1	1
ZNF681	3		AGAP3	1
ZNF566	3		AGA	1
HEY2	3		AFF4	1
ZNF599	3		AEBP2	1
GMEB1	3		AEBP1	1
ZNF609	3		ADORA2A	1
HAUS8	3		ADHFE1	1
HAUS6	3		ADAMTS12	1
GMFB	3		ADD2	1
HELZ	3		AGPAT9	1
JAZF1	3		ADCYAP1	1
IQSEC2	3		ADCY6	1
IRAK2	3		ADCY4	1
IRF1	3		ADCY10	1
ALCAM	3		ADAT2	1
ALDH3A2	3		ADAP2	1
WDR44	3		ADAMTSL3	1
FREM2	3		ADAMTS9	1
ISL1	3		ALS2CL	1
ITGB4	3		ADD3	1
FOXN2	3		AL139147.1	1
VWC2L	3		ATP6AP2	1
FOXK2	3		ALKBH4	1
VSTM2B	3		ALG6	1
ZHX2	3		ALG3	1
FOSL2	3		ALG14	1
FNDC5	3		ALG12	1
USP48	3		ALDH2	1
USP6NL	3		ALDH1A2	1
FNIP1	3		AL645728.1	1
UTRN	3		AGPAT3	1
JAKMIP1	3		AL360004.1	1
KBTBD2	3		AGPAT6	1
VPS53	3		AL138831.1	1
VENTX	3		AKTIP	1
VGLL3	3		AKT3	1
FOXF2	3		AKIRIN1	1
FOXJ3	3		AKAP12	1
VPS26A	3		AKAP1	1
AKTIP	3		AJUBA	1
VAPA	3		AHCYL2	1
HTR2C	3		AGXT2	1
WHSC1L1	3		ADAM28	1
AGPS	3		AL513013.1	1
IGF1R	3		ABHD11	1
AGPAT4	3		AC013269.5	1
ZCCHC14	3		AC012123.1	1
ZBTB5	3		AC010642.1	1
ZEB1	3		AC008394.1	1
AHCTF1	3		AC006116.20	1
GAGE1	3		AC002472.13	1
ZFP1	3		ABL2	1
GALNT1	3		ABHD17C	1
HSPA13	3		ABHD16A	1
AEBP2	3		ADAMTS4	1
ZFR	3		ABHD12B	1
GABRA5	3		AC021860.1	1
IL7	3		ABCG4	1
ARHGAP1	3		ABCD1	1
FSTL1	3		ABCC3	1
INTS6	3		ABCC2	1
FSTL5	3		ABCC1	1
INPP4B	3		ABCB7	1
ZBTB7B	3		ABCA13	1
IMPACT	3		AATK	1
WIPF2	3		AAMDC	1
IL6ST	3		ABHD13	1
IL22RA2	3		ACSL3	1
YPEL2	3		ADAM22	1
AHNAK	3		ADAM19	1
IL15	3		ADAM18	1
FZD6	3		ACVRL1	1
INO80D	3		ACVR2B	1
MACROD2	3		ACTR6	1
BCLAF1	3		ACTR3C	1
ATRX	3		ACTR2	1
MAT2B	3		ACTC1	1
STOX2	3		AC015804.1	1
TBPL1	3		ACSL4	1
THOC2	3		AC016586.1	1
B3GALT2	3		ACOX2	1
TBL1XR1	3		ACOT12	1
MAP10	3		ACOT11	1
FAM135A	3		ACER3	1
STK4	3		ACAD8	1
MET	3		AC132186.1	1
MAST4	3		AC027763.2	1
MAF	3		AC024592.12	1
THAP9	3		AC022532.1	1
FAM160B1	3		AMBRA1	1
BCL2L11	3		ACSM2A	1
M6PR	3		ARHGAP31	1
TIMM17A	3		ASAP1	1
ESCO1	3		ARPP19	1
EXPH5	3		ARNTL	1
BTAF1	3		ARL6IP1	1
MKL1	3		ARL5B	1
STARD8	3		ARL5A	1
LZIC	3		ARL2	1
LYSMD3	3		ARHGEF33	1
LYPLA1	3		ARHGDIB	1
FAM135B	3		AREL1	1
MAP7	3		ARHGAP40	1
SUCO	3		ASCC1	1
SUB1	3		ARHGAP28	1
SULF1	3		ARHGAP21	1
TEX14	3		ARHGAP20	1
MAP2	3		ARHGAP17	1
AVL9	3		ARHGAP12	1
TES	3		ARFRP1	1
MCTP2	3		ARFIP2	1
EVPLL	3		ARFGEF1	1
STX7	3		ALPK3	1
TENM4	3		ARHGAP44	1
AUNIP	3		ATG12	1
ATXN1L	3		CC2D1B	1
TGFA	3		ATP5G3	1
THRA	3		ATP2B1	1
MAML1	3		ATP2A2	1
FAM117A	3		ATP11C	1
MAPK10	3		ATP10D	1
ATXN7	3		ATP10B	1
BPTF	3		ATM	1
BAZ1A	3		ATHL1	1
MAPRE3	3		ASB1	1
FAM117B	3		ATG14	1
ERC1	3		ASB4	1
THAP2	3		ATF6	1
SUV39H1	3		ATF5	1
MAGI3	3		ATF2	1
MAML2	3		ATF1	1
SYT1	3		ASZ1	1
MED14	3		ASXL3	1
MCL1	3		ASTN2	1
EVX2	3		ASRGL1	1
TM9SF3	3		ASPH	1
MDGA2	3		AREGB	1
BTG3	3		ATG16L1	1
LSM14A	3		ANKIB1	1
TM4SF1	3		ANKRD65	1
SZRD1	3		ANKRD52	1
FAM198B	3		ANKRD50	1
BTF3L4	3		ANKRD34C	1
BEND4	3		ANKRD28	1
BLM	3		ANKRD18B	1
ATP6V1C1	3		ANKRD18A	1
LRRN1	3		ANKRD17	1
MEF2C	3		ANKRD13C	1
BDNF	3		ARFGAP2	1
ST8SIA4	3		ANKRD12	1
FAM175B	3		ANXA11	1
LUC7L3	3		ANGPTL1	1
JDP2	2		ANAPC4	1
GABRA3	2		ANAPC16	1
PLIN5	2		AMPH	1
IGSF6	2		AMOTL1	1
IFNLR1	2		AMOT	1
CXCL8	2		AMIGO2	1
PLOD2	2		AMHR2	1
ELOVL5	2		AMER2	1
IFIT5	2		ANKRD13B	1
ELAVL1	2		APLN	1
GABRA2	2		AREG	1
IGFBP5	2		AR	1
PLEKHG7	2		AQPEP	1
IGF2BP2	2		AQP9	1
MTMR3	2		AQP11	1
ERICH3	2		APTX	1
CXCL12	2		APPBP2	1
PLEKHO2	2		APOBEC3F	1
IFRD1	2		APOBEC3D	1
MFAP5	2		ANO3	1
PHKA1	2		APOA2	1
IER5L	2		ANO5	1
PLIN2	2		APIP	1
ELOVL2	2		AP5S1	1
MEX3B	2		AP4S1	1
MDM1	2		AP4E1	1
ELOVL1	2		AP3S2	1
JAKMIP2	2		AP1B1	1
HSPE1	2		AP006621.5	1
JRKL	2		AP000974.1	1
CUL2	2		AP000708.1	1
HUWE1	2		ATP6AP1L	1
MTL5	2		APOBEC3C	1
MTHFR	2		DCUN1D4	1
HTR1F	2		DDX3X	1
IER3IP1	2		DDX26B	1
PHF12	2		DDX19B	1
PHF16	2		DDX17	1
DBF4	2		DDX10	1
MTFR1	2		DDTL	1
MTFMT	2		DDR1	1
MFN2	2		DDOST	1
ERGIC2	2		DDB2	1
CTSK	2		DAZ4	1
HTR1E	2		DCX	1
PMPCB	2		DDX53	1
PLSCR4	2		DCUN1D1	1
PLXNA2	2		DCTPP1	1
GABRA4	2		DCP2	1
PHF6	2		DCN	1
CUL4B	2		DCAF8L1	1
PHF3	2		DCAF8	1
GABRB2	2		DCAF5	1
MYEF2	2		DCAF17	1
PHF13	2		DIP2A	1
PMS1	2		DDAH1	1
IDE	2		MINK1	1
JPH1	2		CTD-2014B16.3	1
PNKD	2		DIDO1	1
PHF20	2		DICER1	1
ID4	2		DHX57	1
MYCN	2		DHX33	1
CUL4A	2		DHRS7	1
MEIS2	2		DGKZ	1
FOXP1	2		DGCR2	1
ELF2	2		DGCR14	1
MUC17	2		DDX3Y	1
PITPNA	2		DERL1	1
PITPNC1	2		DDX42	1
FST	2		DEPDC5	1
ERLIN1	2		DEPDC1B	1
IPO7	2		DENND6A	1
ERVW-1	2		DENND4C	1
IP6K3	2		DENND4A	1
PKHD1	2		DENND3	1
INTS8	2		DEDD	1
ELL	2		DECR2	1
MEOX2	2		DDX54	1
INSIG1	2		DAGLA	1
MEGF9	2		DET1	1
PIK3CA	2		CUEDC2	1
DACH1	2		CYB5R4	1
PIGM	2		CYB5D1	1
PIK3AP1	2		CYB561	1
IRF4	2		CXorf24	1
ELF1	2		CXorf21	1
IRF9	2		CXCL3	1
FRY	2		CXCL16	1
IRS2	2		CXCL13	1
CYSLTR1	2		CUL5	1
DAAM1	2		DBC1	1
PIK3R3	2		CUL2	1
CYYR1	2		CYP1B1	1
IRAK3	2		CUEDC1	1
CYTH1	2		CTU1	1
ZZZ3	2		CTTNBP2NL	1
PICALM	2		CTTNBP2	1
PIK3C2A	2		CTLA4	1
PLCB1	2		CTIF	1
DACT1	2		CTGF	1
DAPP1	2		CTD-3105H18.14	1
MTO1	2		CBX5	1
CYB5R4	2		CUL3	1
PLA2G6	2		CYP8B1	1
ERO1L	2		DAD1	1
JADE2	2		DACT3	1
ELMOD2	2		DACT2	1
MTR	2		DACT1	1
ESCO2	2		DACH2	1
PLCL1	2		DAB2	1
METAP1	2		DAB1	1
IKZF5	2		D4S234E	1
PLD1	2		CYTH4	1
IKZF1	2		CYFIP2	1
IKBIP	2		CYTH1	1
DAZ2	2		CYLD	1
DACT3	2		CYP7B1	1
JAG1	2		CYP51A1	1
MYB	2		CYP4X1	1
ESRRG	2		CYP4F3	1
MECOM	2		CYP4F11	1
INO80C	2		CYP2W1	1
FUNDC2	2		CYP2S1	1
IL2RA	2		CYP2B6	1
CYP24A1	2		CYP24A1	1
ITGAV	2		DIRAS2	1
ING3	2		CYTH2	1
IMPAD1	2		EDARADD	1
ITSN2	2		EIF2S3L	1
PKP4	2		EHMT1	1
IVNS1ABP	2		EGFLAM	1
METAP2	2		EFS	1
ERP44	2		EFR3A	1
ITSN1	2		EFNB2	1
GMCL1	2		EFNB1	1
GLTP	2		EFNA1	1
GLTSCR1L	2		EFCAB2	1
PREP	2		DYNC1I1	1
CRISPLD1	2		EED	1
CRIPT	2		EIF4E	1
MITF	2		EDA	1
PRICKLE2	2		ECE1	1
MINOS1	2		E2F7	1
PRKAA2	2		E2F5	1
HDX	2		E2F2	1
EPS15	2		DZIP1	1
EPB41L5	2		DYRK2	1
CREB3L2	2		DYRK1B	1
MKLN1	2		DIO1	1
MNT	2		EEF1A1	1
MKNK2	2		ELP6	1
GMNC	2		ENSA	1
GNA13	2		ENPP7	1
PRKAA1	2		ENPP1	1
ENTPD4	2		ENPEP	1
ERG	2		ENDOV	1
PPP4R2	2		ENC1	1
GLIPR1	2		ENAM	1
HERC4	2		EMP1	1
ENPP6	2		EML6	1
PPP6R3	2		EIF3E	1
PPTC7	2		EMD	1
EPX	2		EIF4B	1
HDAC2	2		ELOVL7	1
MPHOSPH9	2		ELOVL6	1
HDHD1	2		ELL2	1
MIPOL1	2		ELK3	1
CRYBG3	2		ELF5	1
HEPHL1	2		ELF2	1
EPT1	2		ELAVL1	1
HELB	2		ELAC1	1
HECW2	2		EIF4ENIF1	1
EPS8	2		DVL1	1
PRKCB	2		EME1	1
HERC2	2		DMPK	1
GPALPP1	2		DNM1L	1
H2AFJ	2		DNHD1	1
PRPF4B	2		DNAJC27	1
CPNE8	2		DNAJC16	1
GRIP1	2		DNAJC15	1
MLC1	2		DNAJC10	1
GRIK1-AS2	2		DNAJB4	1
MMP2	2		DNAJB1	1
MLK4	2		DNAJA4	1
GRSF1	2		DYNLL1	1
MLLT3	2		DMTF1	1
MLANA	2		DOK1	1
GPR88	2		DLST	1
PRR23C	2		DLL4	1
MLXIP	2		DLGAP1	1
GPR82	2		DLG2	1
GPR180	2		DLEU7	1
PRR23D1	2		DLC1	1
MME	2		DLAT	1
GPN1	2		DIXDC1	1
MLLT10	2		DISC1	1
GTF2A1	2		DNAH2	1
MPZL2	2		DRAXIN	1
CRCT1	2		DUSP7	1
EPC1	2		DUS2	1
PRKD3	2		DUS1L	1
PRKG1	2		DTX4	1
GNB5	2		DTX3L	1
CRB1	2		DTNA	1
CRAT	2		DTL	1
CPPED1	2		DST	1
GTF2E2	2		DSG4	1
GZMK	2		DOCK10	1
GTDC1	2		DRP2	1
GSTM2	2		DOCK9	1
MKRN3	2		DRAM2	1
MMP24	2		DRAM1	1
PRMT6	2		DR1	1
CR2	2		DPYSL4	1
GSK3B	2		DPYD	1
PRNP	2		DPY19L2	1
GNE	2		DPP8	1
HOXA3	2		DPH2	1
EML4	2		DPAGT1	1
HOXC12	2		CTC-432M15.3	1
MSH6	2		DSC1	1
EML6	2		CDK18	1
GCA	2		CEACAM21	1
GCC2	2		CEACAM1	1
HOXB3	2		CDYL2	1
GLCE	2		CDS2	1
MSANTD4	2		CDS1	1
GATM	2		CDNF	1
CTBP2	2		CDKN2B	1
PPIL4	2		CDK9	1
CSTF3	2		CDK6	1
MGAT4A	2		CDC42BPG	1
PPM1B	2		CDK2AP1	1
GDF6	2		CELSR2	1
HOOK3	2		CDK17	1
PPM1D	2		CDIP1	1
HOXA5	2		CDHR1	1
GAS2	2		CDH7	1
GALNT2	2		CDH3	1
GALNT3	2		CDH11	1
CTSA	2		CDCA7L	1
GALNT8	2		CDCA4	1
CTGF	2		CHEK1	1
MTCL1	2		CDK5RAP2	1
GARS	2		CEP68	1
CTDSPL2	2		CTD-2162K18.4	1
HOXD3	2		CHD3	1
EMCN	2		CHD2	1
GBE1	2		CHAT	1
MSRB3	2		CHAF1A	1
MGAT1	2		CHAC1	1
MSN	2		CGN	1
POU3F2	2		CGGBP1	1
POU4F2	2		CFLAR	1
CTDSP2	2		CELF1	1
HPRT1	2		CERS6	1
HNRNPLL	2		CELF6	1
POTEC	2		CEP350	1
CSMD1	2		CEP192	1
GDI1	2		CEP164	1
MRFAP1	2		CEP152	1
GIT2	2		CEP128	1
HIST1H4H	2		CEP104	1
MICU3	2		CENPT	1
HIPK2	2		CENPP	1
PPP2CA	2		CENPC	1
MREG	2		CDC42	1
PPP1R37	2		CFL2	1
MR1	2		CCDC38	1
GINM1	2		CCNB1IP1	1
GJB6	2		CCL3L1	1
HIF1AN	2		CCL22	1
CSGALNACT2	2		CCL13	1
HIC2	2		CCKBR	1
PPP2R3A	2		CCDC85C	1
HIBCH	2		CCDC85A	1
MINK1	2		CCDC83	1
PPP3CB	2		CCDC68	1
MRAP2	2		CDC42SE2	1
GFPT2	2		CCDC42B	1
HSF5	2		CCNE1	1
HNRNPK	2		CCDC30	1
PPP1CB	2		CCDC19	1
HNRNPH3	2		CCDC184	1
MGEA5	2		CCDC170	1
PPP1R12A	2		CCDC144NL	1
HNRNPDL	2		CCDC127	1
MRPS25	2		CCDC103	1
GIPC2	2		CCBL2	1
ENAM	2		ENTPD5	1
HNRNPUL2	2		CCDC50	1
ERCC4	2		CD52	1
MRPL42	2		CDC37L1	1
PPP1R18	2		CDC27	1
MIA3	2		CDC25C	1
ERC2	2		CDC25A	1
MRPL16	2		CDC14B	1
PPP1R2	2		CDC14A	1
MRGPRX3	2		CDAN1	1
HNF4G	2		CDADC1	1
NUTF2	2		CD99	1
LIMS1	2		CCND1	1
LGALSL	2		CD5L	1
E2F3	2		CCND3	1
NUP133	2		CD300LB	1
FAM91A1	2		CD28	1
NUP153	2		CD274	1
DNAJC27	2		CD1D	1
NECAP1	2		CCT6A	1
NUS1	2		CCR5	1
NUFIP1	2		CCPG1	1
FAM92A1	2		CCNT2	1
E2F5	2		CCNE2	1
LDLRAD4	2		CHIA	1
DNAJC13	2		CD80	1
NXPE3	2		COMMD2	1
NXT2	2		CPLX2	1
LCP2	2		CPEB4	1
DNAJB4	2		CPEB3	1
NEBL	2		CPEB2	1
NEFH	2		CPD	1
KCND2	2		COX6C	1
NEO1	2		COX18	1
FAM13B	2		COQ6	1
NSL1	2		COPS7A	1
DYRK1A	2		COL18A1	1
LHX6	2		COMMD5	1
LHX1	2		CR2	1
NUGGC	2		COL4A5	1
FAM73B	2		COL4A4	1
FANCA	2		COL4A3	1
NTNG1	2		COL4A1	1
NTRK2	2		COL27A1	1
LHFPL2	2		COL24A1	1
LHCGR	2		COL21A1	1
DOCK3	2		COL1A2	1
FAM81A	2		CHD6	1
NUDT11	2		COMMD9	1
NEDD4	2		CRISP1	1
NT5E	2		CTB-104H12.6	1
MAN1C1	2		CSNK2A2	1
NCOR1	2		CSNK2A1	1
MAN1A1	2		CSNK1A1L	1
L2HGDH	2		CSF3	1
KTN1	2		CSF2RB	1
DLST	2		CSDE1	1
KRTAP26-1	2		CS	1
DLK1	2		CRYBG3	1
OCRL	2		CPT1A	1
OTOGL	2		CRK	1
LACE1	2		CPT1C	1
OTUD1	2		CRIPT	1
DLGAP1	2		CRIM1	1
FAM110B	2		CREBRF	1
FBXO11	2		CREBL2	1
OTX2	2		CREB5	1
DLEU2L	2		CREB3L3	1
NCLN	2		CRB2	1
FBXO3	2		CRADD	1
OSTN	2		CRABP1	1
LARP4	2		COG6	1
LIN28B	2		CRTAM	1
LBR	2		CHRM3	1
NDUFA9	2		CLCN6	1
OLFM3	2		CLCN5	1
FANCI	2		CLCN4	1
LARS2	2		CLCN3	1
MAK	2		CISD2	1
EBF3	2		CIRBP	1
OR7D2	2		CIITA	1
DNAH3	2		CIDEA	1
DMTF1	2		CHST1	1
DMXL1	2		COL1A1	1
FAP	2		CHRNA10	1
LANCL2	2		CLDN18	1
LANCL1	2		CHRM2	1
ECI2	2		CHRDL1	1
OPCML	2		CHRD	1
FBLN7	2		CHRAC1	1
EAF1	2		CHMP5	1
FANCM	2		CHM	1
LRRC20	2		CHKB-CPT1B	1
NRXN1	2		CHKA	1
FAM216B	2		CHIC1	1
NMUR2	2		CHRNB2	1
LSM8	2		CMTM6	1
LRRC40	2		COG5	1
FAM218A	2		COBLL1	1
LSS	2		CNTNAP5	1
DSEL	2		CNTN6	1
NOL8	2		CNTN3	1
FAM210B	2		CNR2	1
NOS1AP	2		CNPPD1	1
NOTCH2NL	2		CNOT6L	1
DRD1	2		CNN1	1
LRRC17	2		CLDN10	1
FAM221B	2		CNIH3	1
NOVA2	2		CLDN11	1
LRRC10	2		CMC4	1
LRP6	2		CLTC	1
NOL4L	2		CLTB	1
DUSP8	2		CLOCK	1
LRRIQ3	2		CLMN	1
NHS	2		CLIC5	1
LRRFIP1	2		CLHC1	1
NHSL1	2		CLEC4M	1
DUSP2	2		CLDN2	1
FAM19A1	2		CBX6	1
NIPBL	2		CNKSR2	1
NMT1	2		SZRD1	1
LRRC8C	2		TARS	1
LRP1B	2		TAP2	1
FAM193B	2		TAGAP	1
LRRC8B	2		TAF5	1
DSP	2		TAF12	1
DSG4	2		TADA2A	1
NLE1	2		TADA1	1
NLGN1	2		TACR2	1
DSG2	2		TACC1	1
NLRP3	2		TEP1	1
NKAIN2	2		TAB3	1
DOK5	2		TBC1D12	1
NR2F2	2		SYT4	1
DPAGT1	2		SYT3	1
LMO3	2		SYT16	1
MAB21L1	2		SYT10	1
NR4A3	2		SYT1	1
NR5A2	2		SYPL1	1
DOLPP1	2		SYNPO	1
LRP4	2		SYNM	1
LMBRD2	2		SYNJ1	1
DPP3	2		TAC3	1
FAM53A	2		TCERG1	1
LINGO2	2		SRPK1	1
LIN7C	2		TEK	1
LIN7A	2		TECPR1	1
FAM156A	2		TEAD3	1
NET1	2		TDRD6	1
LIN52	2		TDP1	1
NRK	2		TDO2	1
NRBF2	2		TDG	1
FAM172A	2		TCTEX1D1	1
KPNB1	2		TASP1	1
LUC7L	2		TCP1	1
NPEPPS	2		TBC1D1	1
LRP11	2		TCEA2	1
FAM182B	2		TBRG1	1
LRCH2	2		TBP	1
LPPR5	2		TBCK	1
FAM178A	2		TBC1D3H	1
DPP10	2		TBC1D3G	1
LOXL3	2		TBC1D3F	1
LMO4	2		TBC1D3	1
NPLOC4	2		TBC1D16	1
FAM165A	2		SV2B	1
NEUROD6	2		TCTA	1
LMX1A	2		SSX5	1
DPY19L3	2		SYDE2	1
NEUROD4	2		STARD3	1
NPY2R	2		STAMBPL1	1
NFATC4	2		STAM	1
DYNLT3	2		STAG2	1
KCNT2	2		STAC2	1
FAM102B	2		STAB2	1
KCTD3	2		ST8SIA6	1
PDE1C	2		ST8SIA3	1
PDE3A	2		STK33	1
DDIT4	2		ST3GAL1	1
PDE4D	2		STK36	1
FMNL2	2		SSX2IP	1
FMN1	2		SSTR3	1
PDE5A	2		SSR1	1
FLVCR2	2		SRSF7	1
FMO2	2		SRSF2	1
DDHD2	2		SRSF12	1
PDGFA	2		SRRM3	1
DDHD1	2		SRRM2	1
MBOAT1	2		SRPRB	1
DDAH1	2		TNFSF13B	1
MBOAT2	2		ST8SIA1	1
PDK1	2		STXBP5L	1
KCTD16	2		TERT	1
KDM4A	2		SURF4	1
EID1	2		SUPT7L	1
KIAA0355	2		SUPT3H	1
KIAA0232	2		SUPT20H	1
KIAA0226L	2		SULT4A1	1
FKBP5	2		SULT2A1	1
MYSM1	2		SULT1C4	1
PCGF6	2		SULF1	1
DDX17	2		STAT1	1
MATR3	2		STYX	1
DCTN4	2		SWSAP1	1
FLRT2	2		STXBP3	1
DDX51	2		STXBP2	1
KDM3A	2		STX7	1
FLVCR1	2		STX18	1
KCTD8	2		STX17	1
DDX46	2		STX16-NPEPL1	1
MB21D2	2		STRIP1	1
DDX3Y	2		STRC	1
FLNA	2		STRADA	1
PGM3	2		STK38L	1
KCNC2	2		SUGP1	1
FNIP2	2		TMEM18	1
KCNA4	2		TMEM229A	1
DCAF12L1	2		TMEM221	1
FNTA	2		TMEM208	1
MYNN	2		TMEM200B	1
MCOLN2	2		TMEM2	1
KCNJ3	2		TMEM199	1
KATNAL2	2		TMEM189-UBE2V1	1
EVI5	2		TMEM187	1
ETV5	2		TMEM184B	1
PGM5	2		TENM3	1
KAT6A	2		TMEM180	1
KANSL1	2		TMEM248	1
MYH4	2		TMEM174	1
EIF4G3	2		TMEM170B	1
DBX2	2		TMEM161B	1
FOXC1	2		TMEM151B	1
KATNBL1	2		TMEM141	1
DCBLD1	2		TMEM132A	1
EYA4	2		TMEM130	1
FNDC3A	2		TMEM126A	1
PDYN	2		TMEM116	1
FNDC3B	2		TMEM183A	1
KCNJ10	2		TMEM74B	1
PDZD2	2		SELENBP1	1
DCC	2		TNFAIP8	1
PELI1	2		TNFAIP3	1
KCNC3	2		TMTC4	1
EIF3M	2		TMTC3	1
PFKP	2		TMTC2	1
MYO3A	2		TMPRSS9	1
PER3	2		TMPRSS15	1
DCAF8L1	2		TMLHE	1
NHLRC3	2		TMEM239	1
KCND3	2		TMEM8B	1
KLF8	2		TMEM245	1
DCAF6	2		TMEM67	1
PDLIM5	2		TMEM65	1
EIF3J	2		TMEM59	1
KLF10	2		TMEM55B	1
KLHL28	2		TMEM55A	1
PAPD4	2		TMEM51	1
MAP3K4	2		TMEM41B	1
NBPF3	2		TMEM37	1
EDNRB	2		TMEM252	1
NBPF20	2		TMED8	1
EEA1	2		TMF1	1
PARP9	2		TGFB1	1
FER	2		TMEM108	1
DHX40	2		THOC7	1
PAQR5	2		THOC3	1
PARD3	2		THOC1	1
PARD6B	2		THEMIS2	1
KIT	2		THBS1	1
FGD1	2		THAP6	1
MAP4	2		THAP11	1
KIRREL	2		TGS1	1
NA	2		THRB	1
NBPF10	2		TGFB1I1	1
PAIP1	2		THSD4	1
PHAX	2		TGFA	1
NCAPG2	2		TFR2	1
PABPC1L2A	2		TFG	1
DIRC2	2		TFDP1	1
DIRAS1	2		TFAM	1
PAFAH1B1	2		TEX19	1
EDN1	2		TEX13B	1
NCAPD2	2		TET3	1
PAN3	2		TET1	1
MAP3K19	2		TESPA1	1
PAM	2		TGFB2	1
FBXO41	2		TK2	1
PAK3	2		SRP9	1
FBXO43	2		TMED7	1
KLHL32	2		TMC7	1
FBXO45	2		TM9SF3	1
FAHD1	2		TM9SF1	1
PAK7	2		TM6SF1	1
PATE4	2		TM4SF20	1
FBXO40	2		TLL1	1
MARK3	2		TLK1	1
PBK	2		THRA	1
MAPRE2	2		TKTL2	1
NAMPT	2		TMEM100	1
F2RL3	2		TIRAP	1
KIAA1468	2		TINF2	1
MARCKS	2		TIMM23B	1
PCDH10	2		TIMM22	1
FGD5	2		TIFAB	1
MARK1	2		TIFA	1
KIAA1644	2		TICRR	1
PCDH17	2		TIAM1	1
DENND4B	2		THUMPD3	1
KIAA1377	2		THUMPD2	1
EGFR	2		TLDC2	1
EYS	2		SLC12A6	1
EGLN1	2		SLC25A22	1
PCDH7	2		SLC24A2	1
OXTR	2		SLC22A25	1
NADK	2		SLC22A15	1
PAX9	2		SLC20A2	1
EEPD1	2		SLC1A2	1
KIF3C	2		SLC19A3	1
FAF1	2		SLC17A6	1
FADS2	2		SLC15A4	1
DGKE	2		SLC41A2	1
FGF13	2		SLC13A2	1
KIF1B	2		SLC25A3	1
PAX5	2		SLC12A5	1
KIAA1549	2		SLC12A2	1
DFFB	2		SLC11A2	1
[truncated: 3,872 more rows]
